# Supplementary material for: Silencing of Chitin-Binding Protein with PYPV-Rich Domain Impairs Cuticle and Wing Development in the Asian Citrus Psyllid, Diaphorina citri
Source: Insects. 2022 Apr 2;13(4):353. doi: 10.3390/insects13040353 (PMC9027310; doi:10.3390/insects13040353)
Supplement: Supplementary file 1 [file insects-13-00353-s001.zip]

Archive with 6 entries (6 files):
- Figure S1.pdf
- Table S1.xlsx
- Table S2.xlsx
- Table S3.xlsx
- Table S4.xlsx
- Table S5.xlsx
