# Supplementary material for: Silencing of Chitin-Binding Protein with PYPV-Rich Domain Impairs Cuticle and Wing Development in the Asian Citrus Psyllid, Diaphorina citri
Source: Insects. 2022 Apr 2;13(4):353. doi: 10.3390/insects13040353 (PMC9027310; doi:10.3390/insects13040353)
Supplement: Supplementary file 1 [file insects-13-00353-s001.zip › Table S1.xlsx]

## Sheet: Sheet1
Sample	Raw reads	Clean reads	Clean bases	Error rate	Q20	Q30	GC percent
dsGFP-1	43951420	43320742	6.5G	0.03	96.47	90.77	39.19
dsGFP-2	42816928	42224822	6.33G	0.03	96.37	90.52	39.87
dsGFP-3	43739756	42994992	6.45G	0.03	96.6	91	40.34
dsDcCP64-1	45949216	44868146	6.73G	0.03	96.6	91.02	39.33
dsDcCP64-2	44798442	43994220	6.6G	0.03	96.54	90.81	39.04
dsDcCP64-3	48447940	45576636	6.84G	0.03	96.18	90.51	39.46
