# Supplementary material for: Silencing of Chitin-Binding Protein with PYPV-Rich Domain Impairs Cuticle and Wing Development in the Asian Citrus Psyllid, Diaphorina citri
Source: Insects. 2022 Apr 2;13(4):353. doi: 10.3390/insects13040353 (PMC9027310; doi:10.3390/insects13040353)
Supplement: Supplementary file 1 [file insects-13-00353-s001.zip › Table S2.xlsx]

## Sheet: Sheet1
Sample	Total reads	Total map	Unique map	Multiple map	Read1 map	Read2 map	Positive map	Negative map	Splice map	Unsplice map	Proper map
dsGFP-1	43320742	34,495,671 (79.63%)	29,030,329 (67.01%)	5,465,342 (12.62%)	14,615,138 (33.74%)	14,415,191 (33.28%)	14,530,433 (33.54%)	14,499,896 (33.47%)	8,221,680 (18.98%)	20,808,649 (48.03%)	23,083,186 (53.28%)
dsGFP-2	42224822	33,719,906 (79.86%)	28,079,118 (66.5%)	5,640,788 (13.36%)	14,127,329 (33.46%)	13,951,789 (33.04%)	14,041,823 (33.25%)	14,037,295 (33.24%)	8,519,352 (20.18%)	19,559,766 (46.32%)	21,966,018 (52.02%)
dsGFP-3	42994992	34,603,244 (80.48%)	28,536,674 (66.37%)	6,066,570 (14.11%)	14,342,002 (33.36%)	14,194,672 (33.01%)	14,278,363 (33.21%)	14,258,311 (33.16%)	8,640,966 (20.1%)	19,895,708 (46.27%)	23,104,070 (53.74%)
dsDcCP64-1	44868146	35,928,557 (80.08%)	29,585,482 (65.94%)	6,343,075 (14.14%)	14,832,687 (33.06%)	14,752,795 (32.88%)	14,802,797 (32.99%)	14,782,685 (32.95%)	8,526,275 (19.0%)	21,059,207 (46.94%)	24,488,910 (54.58%)
dsDcCP64-2	43994220	35,581,714 (80.88%)	29,650,019 (67.4%)	5,931,695 (13.48%)	14,900,608 (33.87%)	14,749,411 (33.53%)	14,838,128 (33.73%)	14,811,891 (33.67%)	8,236,320 (18.72%)	21,413,699 (48.67%)	24,335,174 (55.31%)
dsDcCP64-3	45576636	35,751,775 (78.44%)	30,234,039 (66.34%)	5,517,736 (12.11%)	15,287,406 (33.54%)	14,946,633 (32.79%)	15,104,879 (33.14%)	15,129,160 (33.19%)	8,840,720 (19.4%)	21,393,319 (46.94%)	24,249,022 (53.2%)
