# Supplementary material for: Silencing of Chitin-Binding Protein with PYPV-Rich Domain Impairs Cuticle and Wing Development in the Asian Citrus Psyllid, Diaphorina citri
Source: Insects. 2022 Apr 2;13(4):353. doi: 10.3390/insects13040353 (PMC9027310; doi:10.3390/insects13040353)
Supplement: Supplementary file 1 [file insects-13-00353-s001.zip › Table S3.xlsx]

## Sheet: Sheet1
Gene ID	dsDcCP64-1	dsDcCP64-2	dsDcCP64-3	dsGFP-1	dsGFP-2	dsGFP-3	dsDcCP64	dsGFP	log2FoldChange	P-value	P-adj	Gene description
113469729	7.98511	8.26156	5.59759	0	0	0	7.28142	0	5.33132	0.000834501	1	uncharacterized LOC113469729
113472651	0.998139	4.13078	32.6526	1.06128	0	0	12.5938	0.353759	5.16629	0.0016854	1	U1 spliceosomal RNA
108251857	0.998139	2.06539	14.9269	0	0	0	5.99681	0	5.05888	0.00634313	1	uncharacterized LOC108251857
novel.2138	3.99256	2.06539	11.1952	0	0	0	5.75104	0	4.99768	0.00450214	1	- && - && -
108252881	3.99256	9.29425	3.73173	0	0	0	5.67284	0	4.96951	0.00382335	1	uncharacterized LOC108252881
113472498	2.99442	9.29425	3.73173	0	0	0	5.34013	0	4.88232	0.00541369	1	uncharacterized LOC113472498
103523136	11.9777	2.06539	1.86586	0	0	0	5.30297	0	4.87406	0.0079997	1	valine--tRNA ligase-like
113472401	10.9795	17.5558	1.86586	0	0	0.910626	10.1337	0.303542	4.84326	0.0019861	1	uncharacterized LOC113472401
novel.2639	0	12.3923	1.86586	0	0	0	4.75273	0	4.71303	0.0243986	1	- && - && -
novel.7829	6.98697	5.16347	14.9269	1.06128	0	0	9.02578	0.353759	4.68496	0.00215288	1	- && - && -
113472054	1.99628	0	11.1952	0	0	0	4.39715	0	4.61138	0.0295935	1	uncharacterized LOC113472054
103508126	1.99628	0	11.1952	0	0	0	4.39715	0	4.61138	0.0295935	1	phenoloxidase 1-like
novel.7183	6.98697	6.19617	0	0	0	0	4.39438	0	4.60019	0.0257249	1	- && - && -
113472643	2.99442	8.26156	1.86586	0	0	0	4.37394	0	4.59288	0.014074	1	uncharacterized LOC113472643
novel.5283	0.998139	1.03269	22.3904	0	0	0.910626	8.1404	0.303542	4.53816	0.0108183	1	- && - && -
novel.6973	1.99628	10.3269	0	0	0	0	4.10774	0	4.5013	0.0369963	1	- && - && -
103524401	1.99628	7.22886	2.7988	0	0	0	4.00798	0	4.46813	0.018847	1	GTP-binding protein SAR1b-like
103521911	5.98883	3.09808	2.7988	0	0	0	3.9619	0	4.45388	0.0177597	1	protein lin-10-like
113469707	3.99256	1.03269	6.53052	0	0	0	3.85192	0	4.41882	0.0234817	1	uncharacterized LOC113469707
113471193	4.99069	4.13078	1.86586	0	0	0	3.66244	0	4.3387	0.0244673	1	uncharacterized LOC113471193
113472511	3.99256	2.06539	4.66466	0	0	0	3.5742	0	4.30869	0.0259848	1	uncharacterized LOC113472511
113469802	7.98511	2.06539	10.2622	0	0	0.910626	6.77092	0.303542	4.27021	0.0088827	1	uncharacterized LOC113469802
113471121	2.99442	6.19617	0.932932	0	0	0	3.3745	0	4.21807	0.0377834	1	uncharacterized LOC113471121
novel.5000	1.99628	4.13078	3.73173	0	0	0	3.28626	0	4.185	0.0347144	1	- && - && -
novel.5175	2.99442	3.09808	3.73173	0	0	0	3.27474	0	4.18075	0.0338596	1	- && - && -
novel.5346	0	4.13078	14.9269	1.06128	0	0	6.35256	0.353759	4.17904	0.0234323	1	- && - && -
novel.976	1.99628	0	16.7928	0	0	0.910626	6.26302	0.303542	4.16017	0.0285102	1	- && - && -
103512363	67.8734	77.4521	57.8418	4.24511	6.86384	0.910626	67.7224	4.00653	4.09901	3.0902e-12	6.59262e-08	uncharacterized LOC103512363
113467011	30.9423	17.5558	0.932932	0	2.94165	0	16.477	0.980549	4.06722	0.00227825	1	uncharacterized LOC113467011
108253038	2.99442	4.13078	1.86586	0	0	0	2.99702	0	4.04927	0.0472216	1	uncharacterized LOC108253038
113469418	2.99442	6.19617	7.46345	0	0.980549	0	5.55135	0.32685	3.9811	0.0163869	1	uncharacterized LOC113469418
novel.7358	0.998139	7.22886	7.46345	1.06128	0	0	5.23015	0.353759	3.89467	0.0253967	1	- && - && -
113472871	1.99628	6.19617	7.46345	1.06128	0	0	5.21863	0.353759	3.89213	0.0219905	1	N-alpha-acetyltransferase 60-like
novel.1117	6.98697	1.03269	7.46345	1.06128	0	0	5.16104	0.353759	3.8785	0.0261205	1	- && - && -
novel.1651	1.99628	4.13078	9.32932	0	0	0.910626	5.15212	0.303542	3.87645	0.0243717	1	- && - && -
novel.4897	8.98325	3.09808	2.7988	0	0	0.910626	4.96004	0.303542	3.81587	0.0269135	1	- && - && -
novel.7777	4.99069	0	9.32932	0	0	0.910626	4.77334	0.303542	3.76734	0.048636	1	- && - && -
103522746	1.99628	2.06539	9.32932	0	0	0.910626	4.46366	0.303542	3.67163	0.0414868	1	lysoplasmalogenase
103521904	2.99442	6.19617	13.994	0	0	1.82125	7.72819	0.607084	3.60321	0.0159075	1	hsp70-binding protein 1-like
113473172	0.998139	6.19617	5.59759	1.06128	0	0	4.26397	0.353759	3.59933	0.0461739	1	uncharacterized LOC113473172
113467881	8.98325	12.3923	1.86586	0	0	1.82125	7.74715	0.607084	3.59914	0.0173761	1	dynein regulatory complex protein 9-like
113473606	6.98697	1.03269	4.66466	0	0	0.910626	4.22811	0.303542	3.58926	0.0477902	1	uncharacterized LOC113473606
novel.5477	4.99069	2.06539	5.59759	0	0.980549	0	4.21789	0.32685	3.58652	0.0422618	1	- && - && -
103523232	4.99069	2.06539	5.59759	0	0	0.910626	4.21789	0.303542	3.58651	0.0424844	1	proteasome subunit beta type-3-like
novel.6704	2.99442	3.09808	6.53052	0	0.980549	0	4.20767	0.32685	3.58358	0.0420482	1	- && Q70CQ2.2 RecName: Full=Ubiquitin carboxyl-terminal hydrolase 34; AltName: Full=Deubiquitinating enzyme 34; AltName: Full=Ubiquitin thioesterase 34; AltName: Full=Ubiquitin-specific-processing protease 34 && -
novel.1599	1.99628	3.09808	7.46345	0	0.980549	0	4.18594	0.32685	3.57714	0.0455967	1	- && - && -
108253527	3.99256	10.3269	9.32932	1.06128	0.980549	0	7.88294	0.680609	3.57486	0.0108594	1	-
novel.157	5.98883	4.13078	24.2562	0	1.9611	0.910626	11.4586	0.957241	3.56487	0.0048721	1	- && - && -
113472916	4.99069	10.3269	29.8538	1.06128	0	2.73188	15.0572	1.26439	3.54985	0.00172584	1	cyclin-dependent kinase inhibitor 1C-like
113465978	1.99628	2.06539	17.7257	0	0	1.82125	7.26246	0.607084	3.52322	0.0293833	1	uncharacterized LOC113465978
113465742	3.99256	3.09808	14.9269	0	0.980549	0.910626	7.33918	0.630392	3.51238	0.0177955	1	uncharacterized LOC113465742
103514511	0	2.06539	19.5916	1.06128	0	0.910626	7.21898	0.657302	3.46868	0.0422937	1	heterogeneous nuclear ribonucleoprotein A1%2C A2/B1 homolog
113471707	9.98139	4.13078	18.6586	2.12256	0.980549	0	10.9236	1.03437	3.45456	0.00486169	1	uncharacterized LOC113471707
novel.3988	13.9739	8.26156	9.32932	1.06128	0.980549	0.910626	10.5216	0.984151	3.42228	0.00315758	1	- && - && -
novel.5674	5.98883	4.13078	10.2622	1.06128	0.980549	0	6.79395	0.680609	3.36295	0.0195721	1	- && - && -
103509737	25.9516	43.3732	1.86586	3.18384	1.9611	1.82125	23.7302	2.32206	3.36009	0.000711201	0.156768	acyl-CoA Delta(11) desaturase-like
108254113	123.769	482.268	398.362	4.24511	28.4359	73.7607	334.8	35.4806	3.23585	0.0026599	0.223411	uncharacterized LOC108254113
113469489	15.9702	6.19617	4.66466	0	0	2.73188	8.94368	0.910626	3.2309	0.0150774	1	uncharacterized LOC113469489
novel.5212	6.98697	8.26156	2.7988	0	0.980549	0.910626	6.01577	0.630392	3.21493	0.0308965	1	- && - && -
novel.4674	5.98883	7.22886	13.994	2.12256	0	0.910626	9.07056	1.01106	3.19789	0.00965646	1	- && - && -
novel.5643	3.99256	2.06539	11.1952	0	0	1.82125	5.75104	0.607084	3.18475	0.0470452	1	- && - && -
novel.6689	11.9777	7.22886	85.8297	4.24511	3.9222	3.64251	35.0121	3.9366	3.15864	0.00034355	0.120662	- && - && -
103521671	1.99628	3.09808	12.1281	1.06128	0	0.910626	5.74082	0.657302	3.13919	0.0442513	1	transcription factor A%2C mitochondrial
113473923	1.99628	9.29425	5.59759	0	0.980549	0.910626	5.62937	0.630392	3.12265	0.0414687	1	uncharacterized LOC113473923
novel.8126	6.98697	4.13078	5.59759	0	0.980549	0.910626	5.57178	0.630392	3.10927	0.0369038	1	- && - && -
113468846	14.9721	4.13078	81.1651	5.30639	1.9611	4.55313	33.4226	3.94021	3.09077	0.000769985	0.164269	uncharacterized LOC113468846
novel.7611	12.9758	2.06539	9.32932	1.06128	0	1.82125	8.1235	0.960844	3.0657	0.0203657	1	- && Q04164.2 RecName: Full=Putative epidermal cell surface receptor; AltName: Full=Stranded at second protein; Flags: Precursor && PF00041:Fibronectin type III domain
novel.6480	2.99442	6.19617	14.9269	0	1.9611	0.910626	8.03916	0.957241	3.0535	0.0204067	1	- && - && -
103517823	17.9665	8.26156	5.59759	0	2.94165	0.910626	10.6085	1.28409	3.02877	0.00867479	1	E3 ubiquitin-protein ligase RNF181-like
103523341	0	5.16347	18.6586	1.06128	1.9611	0	7.9407	1.00746	3.0013	0.0478869	1	cytochrome P450 6B3-like
103506713	32.9386	20.6539	36.3843	3.18384	5.88329	2.73188	29.9923	3.933	2.93486	1.23776e-05	0.0220053	uncharacterized LOC103506713
novel.712	12.9758	8.26156	0.932932	1.06128	0	1.82125	7.3901	0.960844	2.92386	0.0366637	1	- && - && -
108252181	5.98883	7.22886	8.39639	0	0.980549	1.82125	7.20469	0.933934	2.90405	0.023198	1	uncharacterized LOC108252181
103521923	10.9795	8.26156	31.7197	2.12256	1.9611	2.73188	16.9869	2.27184	2.90224	0.00148786	0.207526	glycerol kinase-like
novel.5918	1.99628	14.4577	5.59759	0	2.94165	0	7.35053	0.980549	2.90191	0.043198	1	- && - && -
novel.1695	4.99069	1.03269	15.8598	1.06128	0.980549	0.910626	7.29441	0.984151	2.90047	0.0348581	1	- && - && -
103524870	4.99069	2.06539	56.9088	1.06128	2.94165	4.55313	21.3216	2.85202	2.89144	0.00791651	0.327401	uncharacterized LOC103524870
103521175	3.99256	17.5558	7.46345	1.06128	1.9611	0.910626	9.6706	1.311	2.88173	0.0122699	1	uncharacterized LOC103521175
novel.6786	4.99069	3.09808	13.061	0	0.980549	1.82125	7.04994	0.933934	2.88072	0.0323435	1	- && - && -
113467624	9.98139	3.09808	14.9269	1.06128	0	2.73188	9.33546	1.26439	2.86265	0.017724	1	propionyl-CoA carboxylase alpha chain%2C mitochondrial-like
novel.7213	3.99256	38.2097	0	2.12256	0	3.64251	14.0674	1.92169	2.85914	0.035664	1	- && - && -
novel.6479	6.98697	7.22886	13.061	1.06128	0	2.73188	9.09229	1.26439	2.82149	0.0152212	1	- && - && -
103522467	7.98511	5.16347	7.46345	0	2.94165	0	6.87068	0.980549	2.8087	0.0389194	1	dynein regulatory complex subunit 4-like
novel.6664	15.9702	7.22886	10.2622	0	1.9611	2.73188	11.1538	1.56433	2.79771	0.00786965	1	- && - && -
novel.1940	25.9516	6.19617	90.4944	7.42895	3.9222	6.37438	40.8807	5.90851	2.79603	0.00048919	0.130455	- && - && -
novel.1026	12.9758	5.16347	14.9269	0	0.980549	3.64251	11.0221	1.54102	2.79502	0.0109235	1	- && - && -
novel.174	1.99628	4.13078	27.055	1.06128	1.9611	1.82125	11.0607	1.61454	2.77451	0.0198802	1	- && - && -
113466869	3.99256	9.29425	13.061	1.06128	0	2.73188	8.78262	1.26439	2.77207	0.0205691	1	uncharacterized LOC113466869
113467407	10.9795	4.13078	43.8478	3.18384	1.9611	3.64251	19.6527	2.92915	2.74915	0.00362958	0.254767	uncharacterized LOC113467407
103518391	101.81	18.5885	20.5245	8.49023	2.94165	10.0169	46.9744	7.14959	2.71332	0.000203008	0.0962438	sarcoplasmic reticulum histidine-rich calcium-binding protein-like
113472839	5.98883	3.09808	16.7928	3.18384	0	0.910626	8.62656	1.36482	2.6983	0.0304911	1	uncharacterized LOC113472839
113470461	9.98139	24.7847	27.055	0	5.88329	3.64251	20.607	3.17527	2.67856	0.00149968	0.207526	uncharacterized LOC113470461
113469320	3.99256	1.03269	26.1221	3.18384	0.980549	0.910626	10.3824	1.69167	2.64596	0.0346944	1	uncharacterized LOC113469320
novel.1760	3.99256	3.09808	16.7928	1.06128	0	2.73188	7.96114	1.26439	2.63729	0.0408178	1	- && - && -
novel.8066	86.8381	37.177	97.0249	21.2256	2.94165	11.8381	73.68	12.0018	2.6283	5.2439e-06	0.0201877	- && - && -
103515385	18.9646	12.3923	16.7928	2.12256	1.9611	3.64251	16.0499	2.57539	2.62825	0.00147212	0.207526	uncharacterized LOC103515385
103514839	8.98325	10.3269	22.3904	0	3.9222	2.73188	13.9002	2.21802	2.62768	0.00624063	1	uncharacterized LOC103514839
novel.5945	6.98697	3.09808	13.061	0	0	3.64251	7.71537	1.21417	2.61996	0.0491858	1	- && - && -
113473592	11.9777	5.16347	13.061	2.12256	1.9611	0.910626	10.0674	1.66476	2.6149	0.0123232	1	uncharacterized LOC113473592
novel.2540	1.99628	8.26156	20.5245	4.24511	0.980549	0	10.2608	1.74189	2.60304	0.0324758	1	- && - && -
novel.219	1.99628	2.06539	37.3173	3.18384	0.980549	2.73188	13.793	2.29875	2.59385	0.0281972	1	- && - && -
novel.4791	134.749	160.068	61.5735	2.12256	26.4748	30.0507	118.797	19.5493	2.59257	9.11061e-06	0.0201877	- && - && -
103513360	15.9702	18.5885	35.4514	1.06128	6.86384	3.64251	23.3367	3.85588	2.58776	0.000624225	0.149304	ubiquitin-associated domain-containing protein 1-like
113465727	4.99069	5.16347	7.46345	1.06128	0.980549	0.910626	5.87254	0.984151	2.58272	0.0469002	1	uncharacterized LOC113465727
103521313	7.98511	7.22886	36.3843	2.12256	0.980549	5.46376	17.1994	2.85562	2.57765	0.00682076	0.308845	uncharacterized LOC103521313
novel.7629	7.98511	6.19617	39.1831	5.30639	1.9611	1.82125	17.7881	3.02958	2.57718	0.00645488	0.303322	- && - && PF00665:Integrase core domain
103524005	16.9684	14.4577	19.5916	0	3.9222	4.55313	17.0059	2.82511	2.55996	0.00236465	0.22054	uncharacterized LOC103524005
novel.4188	19.9628	9.29425	27.055	0	6.86384	2.73188	18.7707	3.19857	2.54106	0.00378556	0.254767	- && - && -
113473934	7.98511	6.19617	31.7197	4.24511	1.9611	1.82125	15.3003	2.67582	2.53682	0.00762894	1	COP9 signalosome complex subunit 2-like
novel.3064	3.99256	5.16347	13.994	3.18384	0	0.910626	7.71667	1.36482	2.53672	0.0422132	1	- && Q960T2.1 RecName: Full=Synapse-associated protein of 47 kDa && -
113468756	22.9572	35.1116	20.5245	2.12256	3.9222	7.28501	26.1978	4.44325	2.53618	0.000202088	0.0962438	uncharacterized LOC113468756
novel.5023	2.99442	6.19617	13.061	1.06128	0	2.73188	7.41721	1.26439	2.53229	0.0455193	1	- && - && -
103513132	15.9702	33.0462	46.6466	4.24511	7.84439	4.55313	31.8877	5.54755	2.52374	0.000112542	0.0683622	ets DNA-binding protein pokkuri-like
108253109	9.98139	10.3269	7.46345	1.06128	0.980549	2.73188	9.25726	1.59124	2.51684	0.0167382	1	dentin sialophosphoprotein-like
113473195	7.98511	7.22886	12.1281	1.06128	0.980549	2.73188	9.11403	1.59124	2.49894	0.0186724	1	DNA-directed RNA polymerase II subunit RPB1-like
103524143	16.9684	9.29425	17.7257	2.12256	3.9222	1.82125	14.6628	2.622	2.48774	0.00364244	1	ATPase ASNA1 homolog
103507333	11.9777	4.13078	11.1952	2.12256	1.9611	0.910626	9.10121	1.66476	2.46854	0.0217171	1	uncharacterized LOC103507333
103518232	6.98697	5.16347	9.32932	0	2.94165	0.910626	7.15992	1.28409	2.46683	0.0438102	1	uncharacterized LOC103518232%2C transcript variant X2
103523614	7.98511	2.06539	16.7928	1.06128	2.94165	0.910626	8.94776	1.63785	2.45706	0.0344163	1	-
113466224	11.9777	18.5885	16.7928	0	3.9222	4.55313	15.7863	2.82511	2.45235	0.00450517	0.272651	uncharacterized LOC113466224
113469317	6.98697	4.13078	50.3783	1.06128	0.980549	9.10626	20.4987	3.71603	2.44533	0.019655	0.456775	uncharacterized LOC113469317
113472595	7.98511	5.16347	13.061	2.12256	0	2.73188	8.73654	1.61815	2.42994	0.0303968	1	bumetanide-sensitive sodium-(potassium)-chloride cotransporter-like
103518658	20.9609	16.5231	36.3843	6.36767	1.9611	5.46376	24.6228	4.59751	2.42801	0.000551758	0.138485	sperm flagellar protein 1
103516076	49.9069	5.16347	9.32932	6.36767	3.9222	1.82125	21.4666	4.03704	2.42474	0.00825269	0.334085	rho guanine nucleotide exchange factor 10
novel.7792	17.9665	18.5885	20.5245	0	6.86384	3.64251	19.0265	3.50212	2.4234	0.00263103	0.221859	- && - && -
103516702	2.99442	9.29425	13.994	2.12256	0.980549	1.82125	8.76088	1.64145	2.42307	0.0291635	1	cathepsin L-like
113472632	10.9795	8.26156	78.3663	4.24511	2.94165	10.9275	32.5358	6.03809	2.42288	0.00485444	0.279912	uncharacterized LOC113472632
113471336	5.98883	13.425	22.3904	2.12256	5.88329	0	13.9347	2.66862	2.39897	0.0156826	1	uncharacterized LOC113471336
103519440	2.99442	8.26156	9.32932	1.06128	1.9611	0.910626	6.86176	1.311	2.39152	0.0474527	1	malate dehydrogenase-like
103519442	5.98883	6.19617	13.061	1.06128	0.980549	2.73188	8.41535	1.59124	2.38632	0.0298775	1	2-oxoglutarate dehydrogenase E1 component-like
103509417	10.9795	4.13078	25.1892	1.06128	3.9222	2.73188	13.4332	2.57178	2.37926	0.0140424	1	28S ribosomal protein S34%2C mitochondrial-like
113468723	16.9684	7.22886	5.59759	1.06128	0.980549	3.64251	9.9316	1.89478	2.36346	0.0246841	1	sodium leak channel non-selective protein-like
103521130	15.9702	38.2097	20.5245	0	10.786	3.64251	24.9015	4.80951	2.35983	0.00346243	0.249552	nuclear speckle splicing regulatory protein 1-like%2C transcript variant X2
103516388	6.98697	21.6866	1.86586	2.12256	2.94165	0.910626	10.1798	1.99161	2.35728	0.0362946	1	sprT-like domain-containing protein Spartan
108251992	35.933	23.752	13.994	1.06128	5.88329	7.28501	24.5596	4.74319	2.34943	0.00127888	0.20028	uncharacterized LOC108251992
novel.1902	6.98697	3.09808	19.5916	1.06128	2.94165	1.82125	9.89221	1.94139	2.34856	0.0302765	1	- && - && -
novel.6362	4.99069	3.09808	31.7197	3.18384	1.9611	2.73188	13.2695	2.6256	2.34674	0.0245533	1	- && - && -
113467809	16.9684	26.8501	20.5245	2.12256	6.86384	3.64251	21.4476	4.20963	2.341	0.00100489	0.189032	uncharacterized LOC113467809
novel.3031	77.8548	7.22886	3.73173	4.24511	8.82494	4.55313	29.6051	5.87439	2.33174	0.0129758	0.385886	- && - && -
103510785	9.98139	8.26156	28.9209	0	1.9611	7.28501	15.7213	3.08204	2.32155	0.0167876	0.431502	28S ribosomal protein S35%2C mitochondrial-like
113472186	13.9739	18.5885	63.4394	5.30639	3.9222	10.0169	32.0006	6.41516	2.31312	0.00137548	0.205978	myosin heavy chain%2C muscle-like
113468133	4.99069	13.425	15.8598	2.12256	3.9222	0.910626	11.4252	2.31846	2.31177	0.0176562	1	uncharacterized LOC113468133
103515905	11.9777	6.19617	11.1952	3.18384	0.980549	1.82125	9.78967	1.99521	2.31072	0.0209713	1	histone H2A
113472009	3.99256	7.22886	17.7257	1.06128	3.9222	0.910626	9.64904	1.9647	2.30166	0.0338089	1	uncharacterized LOC113472009
113470058	7.98511	19.6212	11.1952	1.06128	6.86384	0	12.9338	2.64171	2.29513	0.0245249	1	uncharacterized LOC113470058%2C transcript variant X1
novel.4440	8.98325	7.22886	12.1281	0	3.9222	1.82125	9.44674	1.91448	2.28691	0.0302013	1	- && - && -
103522302	1.99628	18.5885	12.1281	0	2.94165	3.64251	10.9043	2.19472	2.28636	0.0388944	1	uncharacterized LOC103522302
novel.6250	4.99069	3.09808	20.5245	3.18384	0	2.73188	9.53776	1.9719	2.28459	0.0499269	1	- && - && -
103515163	19.9628	38.2097	50.3783	5.30639	9.80549	7.28501	36.1836	7.46563	2.27418	0.000118562	0.0683622	protein dopey homolog PFC0245c-like
103506251	3.99256	17.5558	16.7928	4.24511	1.9611	1.82125	12.7804	2.67582	2.27247	0.0157772	1	uncharacterized LOC103506251
novel.6010	12.9758	7.22886	21.4574	2.12256	2.94165	3.64251	13.8874	2.90224	2.25334	0.00916984	1	- && - && -
113472312	14.9721	2.06539	19.5916	1.06128	2.94165	3.64251	12.2097	2.54848	2.24886	0.0263324	1	diacylglycerol kinase zeta-like
novel.1018	5.98883	19.6212	7.46345	2.12256	4.90274	0	11.0245	2.34177	2.24568	0.0335591	1	- && - && -
novel.7934	22.9572	20.6539	33.5855	3.18384	1.9611	10.9275	25.7322	5.35748	2.24375	0.00140427	0.205978	- && - && -
103513052	6.98697	6.19617	27.988	2.12256	4.90274	1.82125	13.7237	2.94885	2.22551	0.0188681	1	coatomer subunit epsilon-like
novel.4352	41.9218	38.2097	48.5124	10.6128	8.82494	8.19564	42.8813	9.21112	2.22466	7.35373e-06	0.0201877	- && - && -
103514827	7.98511	9.29425	24.2562	4.24511	2.94165	1.82125	13.8452	3.00267	2.22412	0.0119439	1	homeobox protein six1b-like%2C transcript variant X1
103507341	8.98325	13.425	30.7867	2.12256	0.980549	8.19564	17.7317	3.76625	2.21575	0.0112423	0.372806	ATP synthase-coupling factor 6%2C mitochondrial-like
103520060	8.98325	30.9808	48.5124	1.06128	7.84439	10.0169	29.4922	6.30752	2.21033	0.00394957	0.259262	proton-coupled amino acid transporter-like protein CG1139
novel.704	6.98697	8.26156	16.7928	4.24511	1.9611	0.910626	10.6804	2.37228	2.20041	0.0243269	1	- && - && -
103520346	36.9311	35.1116	3.73173	5.30639	10.786	0.910626	25.2582	5.66769	2.16072	0.0141365	0.402117	THAP domain-containing protein 4-like%2C transcript variant X3
113465774	8.98325	8.26156	8.39639	2.12256	0	3.64251	8.54706	1.92169	2.13935	0.0460387	1	venom serine protease-like
103508016	6.98697	21.6866	5.59759	1.06128	3.9222	2.73188	11.4237	2.57178	2.13508	0.0291563	1	uncharacterized LOC103508016
novel.5906	10.9795	13.425	22.3904	3.18384	1.9611	5.46376	15.5983	3.53623	2.13281	0.0078044	0.32711	- && - && -
novel.7976	17.9665	16.5231	24.2562	1.06128	3.9222	8.19564	19.5819	4.39304	2.1314	0.00451138	0.272651	- && P12115.2 RecName: Full=Adenylate kinase isoenzyme 1; Short=AK 1; AltName: Full=ATP-AMP transphosphorylase 1; AltName: Full=ATP:AMP phosphotransferase; AltName: Full=Adenylate monophosphate kinase; AltName: Full=Myokinase && -
113473092	77.8548	33.0462	42.9149	23.3481	6.86384	5.46376	51.272	11.8919	2.12475	0.000344539	0.120662	uncharacterized LOC113473092
103520400	4.99069	16.5231	48.5124	2.12256	2.94165	10.9275	23.3421	5.33057	2.11661	0.0159112	0.421864	protein THEM6-like
103515963	596.887	2678.81	286.41	208.011	259.845	358.787	1187.37	275.548	2.10721	0.0210767	0.471052	60S ribosomal protein L23
113471611	13.9739	1.03269	26.1221	1.06128	3.9222	4.55313	13.7096	3.17887	2.09943	0.0419426	1	polyketide synthase PksN-like
novel.4406	183.658	235.454	311.599	12.7353	66.6773	91.0626	243.57	56.8251	2.09503	1.78715e-05	0.0272337	- && - && -
103506262	7.98511	25.8174	15.8598	2.12256	3.9222	5.46376	16.5541	3.83617	2.09333	0.00920209	0.353725	kinesin-like protein KIF6
113473315	9.98139	27.8827	87.6956	4.24511	5.88329	19.1232	41.8532	9.75052	2.09222	0.00604887	0.295427	uncharacterized LOC113473315
113473230	5.98883	3.09808	24.2562	3.18384	1.9611	2.73188	11.1144	2.6256	2.09163	0.0415504	1	uncharacterized LOC113473230
113467486	8.98325	21.6866	20.5245	0	0	11.8381	17.0648	3.94605	2.08345	0.0485534	0.64708	uncharacterized LOC113467486
103514585	34.9349	29.9481	49.4454	0	19.611	7.28501	38.1095	8.96533	2.08037	0.00403618	0.262941	uncharacterized LOC103514585
novel.4397	6.98697	13.425	43.8478	0	6.86384	8.19564	21.4199	5.01983	2.07923	0.0219299	0.479291	- && - && -
113473336	63.8809	85.7136	380.636	39.2673	22.5526	63.7438	176.744	41.8546	2.07738	0.000342399	0.120662	uncharacterized LOC113473336
novel.1040	26.9497	18.5885	107.287	5.30639	12.7471	18.2125	50.9418	12.0887	2.06937	0.00228357	0.219122	- && - && -
103523861	12.9758	12.3923	126.879	12.7353	13.7277	10.0169	50.7489	12.16	2.06562	0.00714881	0.313556	uncharacterized LOC103523861
novel.7789	10.9795	6.19617	7.46345	2.12256	1.9611	1.82125	8.21305	1.9683	2.0642	0.0436422	1	- && - && -
103517694	11.9777	16.5231	3.73173	1.06128	1.9611	4.55313	10.7442	2.52517	2.0618	0.0379858	1	uncharacterized LOC103517694
108253969	8.98325	12.3923	11.1952	3.18384	0.980549	3.64251	10.8569	2.6023	2.05758	0.0241602	1	protein TonB-like
novel.7886	53.8995	49.5693	40.1161	4.24511	12.7471	17.3019	47.8616	11.4314	2.04938	7.96618e-05	0.0638763	- && - && -
103512676	40.9237	82.6156	111.019	7.42895	23.5332	25.4975	78.186	18.8199	2.04669	6.42241e-05	0.0548063	uncharacterized LOC103512676
novel.5943	13.9739	9.29425	16.7928	3.18384	2.94165	3.64251	13.3537	3.256	2.03617	0.0127102	1	- && - && -
novel.1896	9.98139	14.4577	30.7867	1.06128	8.82494	3.64251	18.4086	4.50957	2.02403	0.0135883	0.395404	- && - && PF01223:DNA/RNA non-specific endonuclease
113466887	19.9628	37.177	23.3233	5.30639	12.7471	1.82125	26.821	6.62493	2.02272	0.00335507	0.245127	uncharacterized LOC113466887
novel.3348	65.8772	108.433	58.7747	6.36767	37.2609	13.6594	77.6949	19.096	2.02003	0.000184731	0.0962438	- && - && -
113466428	17.9665	13.425	12.1281	3.18384	2.94165	4.55313	14.5065	3.55954	2.01911	0.00983654	1	uncharacterized LOC113466428
113472526	7.98511	33.0462	26.1221	3.18384	8.82494	4.55313	22.3845	5.52064	2.0154	0.00669535	0.306521	circumsporozoite protein-like
113470596	5.98883	12.3923	28.9209	1.06128	8.82494	1.82125	15.7673	3.90249	2.01481	0.0295118	0.536747	uncharacterized LOC113470596
103522810	12.9758	38.2097	23.3233	3.18384	9.80549	5.46376	24.8363	6.15103	2.00625	0.0035726	0.254059	uncharacterized LOC103522810
novel.3492	63.8809	11.3596	3.73173	3.18384	2.94165	13.6594	26.3241	6.59496	1.98334	0.0330194	0.557307	- && - && -
103512949	74.8604	87.779	65.3052	1.06128	37.2609	19.1232	75.9815	19.1484	1.98185	0.00155117	0.20813	uncharacterized LOC103512949
novel.4181	15.9702	13.425	9.32932	3.18384	3.9222	2.73188	12.9082	3.2793	1.97729	0.0161314	1	- && - && -
novel.4038	9.98139	20.6539	7.46345	2.12256	1.9611	5.46376	12.6996	3.18247	1.97546	0.0257577	1	- && - && -
103507653	26.9497	54.7328	49.4454	10.6128	13.7277	9.10626	43.7093	11.1489	1.97287	0.00011789	0.0683622	uncharacterized LOC103507653
103510203	26.9497	28.9154	15.8598	0	12.7471	5.46376	23.9083	6.0703	1.96485	0.0117306	0.378341	proteasome subunit beta type-4%2C transcript variant X2
103509366	7.98511	12.3923	13.061	1.06128	0.980549	6.37438	11.1462	2.8054	1.96104	0.0397641	1	disrupted in renal carcinoma protein 2 homolog
103511850	14.9721	26.8501	11.1952	2.12256	7.84439	3.64251	17.6724	4.53648	1.95287	0.0111529	0.372806	uncharacterized LOC103511850
103522474	23.9553	28.9154	3.73173	2.12256	7.84439	4.55313	18.8675	4.84003	1.95211	0.0215031	0.473911	uncharacterized LOC103522474%2C transcript variant X2
103507088	26.9497	47.5039	29.8538	3.18384	9.80549	13.6594	34.7692	8.88291	1.95106	0.000963708	0.189032	uncharacterized LOC103507088
103510168	8.98325	9.29425	18.6586	0	5.88329	3.64251	12.312	3.17527	1.94058	0.0385243	1	uncharacterized LOC103510168
108253514	19.9628	10.3269	40.1161	6.36767	2.94165	9.10626	23.4686	6.13853	1.93329	0.00763215	0.323706	protein max-like
103516630	15.9702	39.2424	51.3112	2.12256	16.6693	9.10626	35.508	9.29938	1.92577	0.00416584	0.262941	SRSF protein kinase 1-like
103507899	40.9237	85.7136	100.757	5.30639	40.2025	14.57	75.798	20.0263	1.91718	0.00102453	0.189032	thioredoxin reductase 2%2C mitochondrial-like
108251947	9.98139	6.19617	16.7928	3.18384	1.9611	3.64251	10.9901	2.92915	1.90979	0.0344927	1	autophagy-related protein 3-like
novel.3487	273.49	373.835	391.831	21.2256	143.16	112.007	346.386	92.1309	1.90826	5.77509e-05	0.0535838	- && - && -
103523325	86.8381	8.26156	18.6586	11.6741	6.86384	11.8381	37.9194	10.1253	1.90476	0.0111967	0.372806	uncharacterized LOC103523325
113467789	4.99069	10.3269	27.988	2.12256	3.9222	5.46376	14.4352	3.83617	1.90452	0.0314258	0.547296	-
novel.7456	35.933	74.354	82.098	7.42895	29.4165	14.57	64.1283	17.1385	1.89995	0.000317044	0.120662	- && - && -
113471727	456.149	106.368	1309.84	164.498	159.829	177.572	624.118	167.3	1.89948	0.0360153	0.573735	uncharacterized LOC113471727
novel.274	49.9069	9.29425	18.6586	10.6128	5.88329	4.55313	25.9533	7.0164	1.89768	0.0095323	0.358379	- && - && -
novel.3650	20.9609	9.29425	10.2622	6.36767	1.9611	2.73188	13.5058	3.68688	1.88905	0.025133	1	- && - && -
113466550	53.8995	79.5175	122.214	12.7353	35.2998	20.9444	85.2103	22.9932	1.88753	4.89875e-05	0.0497666	uncharacterized LOC113466550
novel.1955	40.9237	25.8174	13.061	9.55151	2.94165	9.10626	26.6007	7.19981	1.8845	0.00521115	0.279912	- && P55809.1 RecName: Full=Succinyl-CoA:3-ketoacid coenzyme A transferase 1, mitochondrial; AltName: Full=3-oxoacid CoA-transferase 1; AltName: Full=Somatic-type succinyl-CoA:3-oxoacid CoA-transferase; Short=SCOT-s; Flags: Precursor && PF01144:Coenzyme A transferase
103513773	19.9628	21.6866	21.4574	0	7.84439	9.10626	21.0356	5.65022	1.87496	0.0131234	0.387267	pyruvate carboxylase%2C mitochondrial-like
103507950	22.9572	61.9617	69.0369	7.42895	25.4943	9.10626	51.3186	14.0098	1.87216	0.00139481	0.205978	SUN domain-containing protein 3-like%2C transcript variant X4
103505037	21.9591	22.7193	18.6586	2.12256	6.86384	8.19564	21.1123	5.72735	1.86411	0.00549344	0.286434	potassium channel KOR2-like
novel.6787	25.9516	10.3269	26.1221	1.06128	5.88329	10.0169	20.8002	5.65382	1.86077	0.0143977	0.407374	- && - && -
novel.6972	40.9237	58.8636	186.586	27.5932	18.6304	32.7826	95.4579	26.3354	1.8587	0.000541486	0.138485	- && - && -
103515366	26.9497	18.5885	21.4574	3.18384	8.82494	6.37438	22.3319	6.12772	1.85722	0.0041034	0.262941	uncharacterized LOC103515366
103520607	36.9311	47.5039	76.5004	5.30639	27.4554	11.8381	53.6452	14.8666	1.84811	0.000997669	0.189032	cingulin-like
108252070	23.9553	52.6674	65.3052	2.12256	24.5137	12.7488	47.3093	13.1283	1.84304	0.00425561	0.265499	uncharacterized LOC108252070
103508047	9.98139	23.752	7.46345	0	4.90274	6.37438	13.7323	3.75904	1.84301	0.0473278	1	uncharacterized LOC103508047
novel.7747	7.98511	11.3596	15.8598	5.30639	0	4.55313	11.7349	3.28651	1.84209	0.0492571	1	- && - && -
novel.7455	8.98325	20.6539	18.6586	1.06128	5.88329	6.37438	16.0986	4.43965	1.84036	0.0206008	0.4661	- && - && -
113469388	86.8381	92.9425	54.11	2.12256	39.222	23.6763	77.9635	21.6736	1.83999	0.00231213	0.219231	uncharacterized LOC113469388
103524422	19.9628	19.6212	25.1892	0	7.84439	10.0169	21.591	5.95376	1.83805	0.0151578	0.414171	uncharacterized LOC103524422
novel.1084	22.9572	18.5885	11.1952	5.30639	4.90274	4.55313	17.5803	4.92076	1.83717	0.00968728	0.358936	- && - && -
novel.2532	4.99069	18.5885	11.1952	1.06128	5.88329	2.73188	11.5915	3.22548	1.8353	0.0490179	1	- && - && -
103523971	4.99069	12.3923	34.5185	3.18384	5.88329	5.46376	17.3005	4.84363	1.83528	0.0283449	0.527473	uncharacterized LOC103523971
103513823	32.9386	15.4904	153.934	31.8384	7.84439	17.3019	67.4542	18.9949	1.83455	0.0100276	0.360756	glutamine synthetase 2 cytoplasmic-like
103523337	29.9442	4.13078	27.988	2.12256	9.80549	5.46376	20.6876	5.79727	1.83118	0.0261884	0.51095	-
novel.5101	93.825	66.0924	358.246	47.7575	46.0858	51.9057	172.721	48.583	1.83097	0.000426748	0.128441	- && P36957.4 RecName: Full=Dihydrolipoyllysine-residue succinyltransferase component of 2-oxoglutarate dehydrogenase complex, mitochondrial; AltName: Full=2-oxoglutarate dehydrogenase complex component E2; Short=OGDC-E2; AltName: Full=Dihydrolipoamide succinyltransferase component of 2-oxoglutarate dehydrogenase complex; AltName: Full=E2K; Flags: Precursor && PF00198:2-oxoacid dehydrogenases acy…
103524844	68.8716	19.6212	64.3723	4.24511	32.3581	6.37438	50.955	14.3259	1.83022	0.00802133	0.328459	RING-box protein pip1-like
103508690	8.98325	27.8827	32.6526	3.18384	12.7471	3.64251	23.1729	6.52449	1.82828	0.014578	0.40922	SRSF protein kinase 3-like
103518175	37.9293	84.6809	136.208	6.36767	39.222	27.3188	86.2727	24.3028	1.82346	0.00150776	0.207526	uncharacterized LOC103518175%2C transcript variant X2
novel.3254	19.9628	15.4904	29.8538	6.36767	2.94165	9.10626	21.769	6.13853	1.82263	0.00680729	0.308845	- && Q9PT92.1 RecName: Full=Catalase && PF00199:Catalase
103509068	26.9497	9.29425	19.5916	7.42895	3.9222	4.55313	18.6119	5.30143	1.82198	0.012076	0.378341	small ubiquitin-related modifier 1%2C transcript variant X1
novel.3942	31.9404	23.752	29.8538	3.18384	12.7471	8.19564	28.5154	8.0422	1.81729	0.00252917	0.22132	- && - && -
113468381	11.9777	22.7193	13.061	1.06128	6.86384	5.46376	15.9193	4.46296	1.81726	0.0211622	0.471052	uncharacterized LOC113468381
113466238	26.9497	59.8963	78.3663	12.7353	20.5915	13.6594	55.0708	15.6621	1.8145	0.000354	0.120662	nucleolar protein 58-like
113473303	22.9572	13.425	7.46345	2.12256	1.9611	8.19564	14.6152	4.0931	1.81334	0.0339344	0.560736	uncharacterized LOC113473303
novel.7633	11.9777	13.425	31.7197	0	8.82494	7.28501	19.0408	5.36998	1.81305	0.0303547	0.543609	- && - && -
novel.2935	60.8865	70.2232	49.4454	2.12256	21.5721	27.3188	60.185	17.0045	1.81086	0.00176595	0.219122	- && - && -
novel.2607	9.98139	9.29425	54.11	11.6741	5.88329	3.64251	24.4619	7.06662	1.80761	0.0248941	0.503831	- && - && -
103519283	32.9386	55.7655	44.7807	5.30639	25.4943	7.28501	44.4949	12.6952	1.8068	0.00200057	0.219122	-
113471350	59.8883	66.0924	105.421	19.103	21.5721	25.4975	77.134	22.0575	1.80434	9.27705e-06	0.0201877	ATP synthase subunit alpha%2C mitochondrial-like
novel.4084	33.9367	35.1116	37.3173	6.36767	20.5915	3.64251	35.4552	10.2006	1.80013	0.00318929	0.238493	- && - && -
103508300	4.99069	14.4577	17.7257	1.06128	6.86384	2.73188	12.3914	3.55233	1.79688	0.0492516	1	uncharacterized LOC103508300
113472304	67.8734	68.1578	27.055	3.18384	22.5526	20.9444	54.3621	15.5603	1.79358	0.00270568	0.225481	uncharacterized LOC113472304%2C transcript variant X2
novel.1992	87.8362	96.0406	19.5916	8.49023	23.5332	26.4082	67.8228	19.4772	1.7917	0.00234873	0.22054	- && - && -
113465685	21.9591	47.5039	34.5185	5.30639	18.6304	6.37438	34.6605	10.1037	1.77589	0.0034106	0.247489	uncharacterized LOC113465685
novel.3111	29.9442	18.5885	65.3052	12.7353	9.80549	10.9275	37.946	11.1561	1.77189	0.00241259	0.22054	- && - && -
novel.809	300.44	411.012	389.033	35.0222	133.355	153.896	366.828	107.424	1.76889	2.51941e-05	0.0335932	- && - && -
108254346	5.98883	18.5885	31.7197	3.18384	7.84439	5.46376	18.7657	5.49733	1.76873	0.0233983	0.495119	-
novel.4527	8.98325	9.29425	21.4574	2.12256	5.88329	3.64251	13.245	3.88279	1.76829	0.0341423	1	- && - && -
103505613	33.9367	78.4848	38.2502	8.49023	28.4359	7.28501	50.2239	14.7371	1.76772	0.0025701	0.22132	uncharacterized LOC103505613%2C transcript variant X2
novel.2301	27.9479	37.177	14.9269	7.42895	7.84439	8.19564	26.6839	7.82299	1.76527	0.00369788	0.254767	- && - && -
103521637	30.9423	52.6674	42.9149	1.06128	17.6499	18.2125	42.1749	12.3079	1.76356	0.00544794	0.286082	uncharacterized LOC103521637
novel.6909	30.9423	24.7847	45.7137	0	21.5721	8.19564	33.8135	9.92257	1.76277	0.0192027	0.454048	- && - && -
113471903	68.8716	97.0733	78.3663	3.18384	42.1636	26.4082	81.437	23.9185	1.76114	0.0019638	0.219122	uncharacterized LOC113471903
novel.5795	30.9423	17.5558	46.6466	4.24511	16.6693	7.28501	31.7149	9.39982	1.75299	0.0056326	0.288843	- && P08548.1 RecName: Full=LINE-1 reverse transcriptase homolog && -
108254046	53.8995	41.3078	56.9088	2.12256	25.4943	17.3019	50.7054	14.9729	1.75112	0.00287646	0.229901	uncharacterized LOC108254046
novel.1054	37.9293	45.4386	31.7197	2.12256	27.4554	4.55313	38.3625	11.377	1.7505	0.0127669	0.385886	- && - && -
103505431	17.9665	38.2097	22.3904	2.12256	15.6888	5.46376	26.1889	7.75837	1.74801	0.0123754	0.379778	probable 4-coumarate--CoA ligase 1
103522847	6.98697	8.26156	29.8538	2.12256	4.90274	6.37438	15.0341	4.46656	1.74402	0.0420572	0.612039	PXMP2/4 family protein 4-like
113466418	8.98325	25.8174	20.5245	1.06128	11.7666	3.64251	18.4417	5.49012	1.74134	0.032715	0.554803	uncharacterized LOC113466418
novel.7958	6.98697	9.29425	19.5916	3.18384	3.9222	3.64251	11.9576	3.58285	1.74124	0.0412883	1	- && - && -
103505174	23.9553	30.9808	27.055	8.49023	10.786	5.46376	27.3304	8.24667	1.7338	0.00241233	0.22054	OCIA domain-containing protein 1-like%2C transcript variant X1
103508301	10.9795	22.7193	14.9269	3.18384	5.88329	5.46376	16.2086	4.84363	1.73308	0.018152	0.446512	leucine-rich repeat-containing protein 23-like
novel.583	22.9572	50.602	27.055	7.42895	12.7471	10.0169	33.5381	10.0643	1.73065	0.00209354	0.219122	- && - && -
novel.7893	15.9702	12.3923	22.3904	1.06128	5.88329	8.19564	16.9176	5.04674	1.72714	0.0239901	0.497015	- && - && -
103516052	32.9386	36.1443	19.5916	1.06128	11.7666	13.6594	29.5581	8.82909	1.72549	0.0101039	0.361453	uncharacterized LOC103516052
113465804	29.9442	53.7001	90.4944	9.55151	31.3776	11.8381	58.0462	17.5891	1.72265	0.0020646	0.219122	uncharacterized LOC113465804
103507446	31.9404	92.9425	31.7197	4.24511	29.4165	13.6594	52.2009	15.7737	1.72005	0.00683773	0.308845	uncharacterized LOC103507446
103510975	16.9684	11.3596	13.061	2.12256	4.90274	5.46376	13.7963	4.16302	1.7154	0.027195	1	proline-rich receptor-like protein kinase PERK5
103524794	28.946	53.7001	48.5124	6.36767	24.5137	9.10626	43.7195	13.3292	1.711	0.0022785	0.219122	uncharacterized LOC103524794
103506188	5.98883	23.752	12.1281	3.18384	6.86384	2.73188	13.9563	4.25985	1.71058	0.0422088	0.613427	uncharacterized LOC103506188
113467336	20.9609	10.3269	13.061	2.12256	5.88329	5.46376	14.783	4.48987	1.70752	0.0270325	0.515663	uncharacterized LOC113467336
103521448	54.8976	85.7136	211.775	46.6962	36.2803	25.4975	117.462	36.158	1.70468	0.000439496	0.128441	uncharacterized LOC103521448
103522537	16.9684	48.5366	14.9269	7.42895	12.7471	4.55313	26.8106	8.24307	1.70184	0.0125429	0.383917	eukaryotic translation initiation factor 3 subunit E
novel.4045	38.9274	38.2097	15.8598	0	14.7082	13.6594	30.999	9.45588	1.6987	0.0238998	0.496957	- && - && -
113470930	73.8623	129.087	100.757	7.42895	56.8718	29.14	101.235	31.1469	1.6962	0.00128179	0.20028	uncharacterized LOC113470930
novel.7971	15.9702	11.3596	16.7928	4.24511	2.94165	6.37438	14.7075	4.52038	1.69614	0.023514	0.4957	- && - && -
103520299	21.9591	51.6347	36.3843	2.12256	24.5137	7.28501	36.6594	11.3071	1.69184	0.0135972	0.395404	uncharacterized LOC103520299
103514274	24.9535	34.0789	24.2562	9.55151	12.7471	3.64251	27.7629	8.64705	1.69099	0.00480274	0.279912	calmodulin-like
novel.4481	36.9311	26.8501	78.3663	8.49023	12.7471	22.7657	47.3825	14.6677	1.68509	0.00259508	0.22132	- && P06800.3 RecName: Full=Receptor-type tyrosine-protein phosphatase C; AltName: Full=Leukocyte common antigen; Short=L-CA; AltName: Full=Lymphocyte antigen 5; Short=Ly-5; AltName: Full=T200; AltName: CD_antigen=CD45; Flags: Precursor && PF00102:Protein-tyrosine phosphatase
103518209	16.9684	9.29425	29.8538	4.24511	6.86384	6.37438	18.7055	5.82778	1.68168	0.0191225	0.453957	uncharacterized LOC103518209
103517210	14.9721	16.5231	9.32932	2.12256	7.84439	2.73188	13.6082	4.23294	1.6795	0.0387094	1	uncharacterized LOC103517210
113466226	8.98325	35.1116	39.1831	5.30639	6.86384	13.6594	27.7593	8.60988	1.67931	0.0139264	0.399873	cell division cycle 20.6%2C cofactor of APC complex-like
103515162	113.788	176.591	198.714	20.1643	79.4245	52.8163	163.031	50.8017	1.67905	0.000102116	0.0683622	uncharacterized LOC103515162
103510155	35.933	39.2424	35.4514	1.06128	18.6304	14.57	36.8756	11.4206	1.67881	0.00793412	0.327401	uncharacterized LOC103510155
103523020	19.9628	12.3923	16.7928	2.12256	3.9222	9.10626	16.3826	5.05034	1.67817	0.025407	0.507677	uncharacterized LOC103523020
103521122	23.9553	29.9481	29.8538	3.18384	13.7277	9.10626	27.9191	8.67259	1.6771	0.00527358	0.280565	uncharacterized LOC103521122
103519206	7.98511	18.5885	26.1221	2.12256	8.82494	5.46376	17.5652	5.47042	1.67666	0.0290548	0.532935	fibromodulin-like
novel.1532	22.9572	35.1116	45.7137	11.6741	12.7471	8.19564	34.5942	10.8723	1.67593	0.00169386	0.216433	- && - && -
novel.543	30.9423	22.7193	7.46345	1.06128	9.80549	8.19564	20.375	6.35413	1.66547	0.0350252	0.568666	- && - && -
113473476	85.8399	62.9944	95.159	21.2256	26.4748	29.14	81.3311	25.6135	1.66437	1.00044e-05	0.0201877	uncharacterized LOC113473476%2C transcript variant X1
103514739	40.9237	57.8309	45.7137	3.18384	31.3776	10.9275	48.1561	15.163	1.66204	0.00616637	0.29588	uncharacterized LOC103514739
113472450	209.609	240.618	514.978	79.5959	113.744	112.007	321.735	101.782	1.65999	5.81711e-06	0.0201877	uncharacterized LOC113472450
113465439	28.946	60.929	46.6466	5.30639	33.3387	4.55313	45.5072	14.3994	1.65957	0.0131247	0.387267	transcription initiation factor TFIID subunit 1-like%2C transcript variant X2
103506645	50.9051	100.171	69.0369	7.42895	39.222	22.7657	73.3711	23.1389	1.65899	0.00130363	0.201534	uncharacterized LOC103506645%2C transcript variant X1
103512523	19.9628	27.8827	21.4574	10.6128	8.82494	2.73188	23.101	7.38987	1.65865	0.00993178	0.358957	uncharacterized LOC103512523
103518165	27.9479	32.0135	50.3783	9.55151	10.786	14.57	36.7799	11.6359	1.65665	0.00135528	0.205978	apoptotic chromatin condensation inducer in the nucleus
103517289	53.8995	25.8174	83.9639	11.6741	29.4165	10.9275	54.5602	17.3393	1.65615	0.00289882	0.229901	40S ribosomal protein S29
103521849	10.9795	13.425	27.988	4.24511	9.80549	2.73188	17.4642	5.59416	1.6493	0.0299634	0.540354	proton-coupled amino acid transporter-like protein CG1139%2C transcript variant X1
novel.927	53.8995	52.6674	64.3723	7.42895	32.3581	14.57	56.9797	18.119	1.64922	0.00105527	0.189032	- && - && -
novel.2646	13.9739	6.19617	19.5916	3.18384	5.88329	3.64251	13.2539	4.23654	1.64803	0.0435118	1	- && - && -
113466199	24.9535	32.0135	27.988	3.18384	13.7277	10.0169	28.3183	8.97614	1.6465	0.00575516	0.288895	uncharacterized LOC113466199
novel.85	56.8939	53.7001	79.2992	5.30639	33.3387	21.855	63.2977	20.1667	1.64397	0.00170763	0.216848	- && - && -
103511450	11.9777	12.3923	18.6586	6.36767	2.94165	4.55313	14.3429	4.62082	1.64319	0.0292272	0.532935	-
novel.5926	41.9218	51.6347	54.11	3.18384	27.4554	16.3913	49.2222	15.6768	1.64291	0.00375953	0.254767	- && - && -
103522601	7.98511	10.3269	37.3173	9.55151	3.9222	4.55313	18.5431	6.00894	1.64092	0.0398988	0.593106	cartilage oligomeric matrix protein
103505697	9.98139	11.3596	24.2562	6.36767	1.9611	6.37438	15.1991	4.90105	1.63716	0.0370947	0.577779	uncharacterized LOC103505697
113471431	46.9125	55.7655	27.988	2.12256	17.6499	21.855	43.5553	13.8758	1.6363	0.00774153	0.325755	uncharacterized LOC113471431%2C transcript variant X2
novel.1290	16.9684	15.4904	22.3904	8.49023	1.9611	7.28501	18.283	5.91211	1.63392	0.0205112	0.465022	- && - && -
novel.6541	39.9256	9.29425	61.5735	9.55151	9.80549	16.3913	36.9311	11.9161	1.63005	0.0122731	0.378373	- && - && -
103524338	31.9404	39.2424	35.4514	8.49023	20.5915	5.46376	35.5447	11.5152	1.62862	0.00377178	0.254767	coiled-coil domain-containing protein 81-like%2C transcript variant X1
novel.2428	146.726	216.866	162.33	14.8579	105.899	49.1738	175.307	56.6437	1.6274	0.00106133	0.189032	- && - && -
103517534	41.9218	105.335	17.7257	3.18384	25.4943	24.5869	54.9941	17.755	1.62217	0.019122	0.453957	hsp90 co-chaperone Cdc37-like
103511459	253.527	412.045	165.129	30.7771	137.277	101.99	276.9	90.0147	1.61855	0.000488165	0.130455	Y-box-binding protein 2-B-like
103507904	77.8548	98.106	65.3052	2.12256	46.0858	30.0507	80.422	26.0863	1.61836	0.00812128	0.33128	structural maintenance of chromosomes protein 2-like
novel.4799	7.98511	14.4577	22.3904	2.12256	8.82494	3.64251	14.9444	4.86333	1.6175	0.0444432	0.626211	- && - && -
113473365	57.892	21.6866	9.32932	3.18384	15.6888	10.0169	29.636	9.62984	1.61367	0.0290845	0.532935	uncharacterized LOC113473365
108252485	47.9107	61.9617	18.6586	6.36767	27.4554	8.19564	42.8437	14.0062	1.60926	0.0108066	0.371852	uncharacterized LOC108252485
103505683	53.8995	56.7982	202.446	15.9192	41.1831	45.5313	104.381	34.2112	1.60692	0.00322983	0.238493	3-hydroxymethyl-3-methylglutaryl-CoA lyase%2C cytoplasmic-like
novel.5887	31.9404	23.752	30.7867	1.06128	7.84439	19.1232	28.8264	9.34294	1.6068	0.0203632	0.463747	- && - && -
113466998	6.98697	13.425	29.8538	4.24511	5.88329	6.37438	16.7553	5.50093	1.60615	0.0368839	0.577315	uncharacterized LOC113466998
113470357	18.9646	14.4577	20.5245	7.42895	5.88329	4.55313	17.9823	5.95512	1.60385	0.0161519	0.424887	interaptin-like
novel.7287	18.9646	9.29425	41.049	3.18384	4.90274	14.57	23.1026	7.5522	1.60169	0.0343945	0.562563	- && - && -
103513746	32.9386	61.9617	50.3783	15.9192	15.6888	16.3913	48.4262	15.9997	1.59683	0.000481236	0.130455	uncharacterized LOC103513746
103515520	8.98325	12.3923	20.5245	6.36767	4.90274	2.73188	13.9667	4.66743	1.59652	0.0404784	0.597349	uncharacterized LOC103515520
novel.1919	5.98883	18.5885	16.7928	3.18384	6.86384	3.64251	13.79	4.56339	1.59388	0.0483322	0.646417	- && - && -
novel.7053	50.9051	36.1443	18.6586	10.6128	9.80549	14.57	35.236	11.6628	1.58878	0.00415664	0.262941	- && - && -
113470069	28.946	80.5502	97.9578	14.8579	33.3387	20.9444	69.1513	23.047	1.58379	0.00186558	0.219122	uncharacterized LOC113470069
113473068	86.8381	117.727	57.8418	9.55151	56.8718	20.9444	87.469	29.1226	1.58313	0.00312821	0.236657	putative uncharacterized protein DDB_G0283705
103507151	24.9535	65.0597	41.049	5.30639	26.4748	11.8381	43.6874	14.5398	1.58181	0.00773023	0.325755	uncharacterized LOC103507151%2C transcript variant X1
103520900	537.997	684.676	2262.36	332.18	359.861	472.615	1161.68	388.219	1.58126	0.000312659	0.120662	myosin heavy chain%2C muscle-like
novel.3246	44.9162	71.2559	66.2381	2.12256	29.4165	29.14	60.8034	20.2264	1.57915	0.00852795	0.340843	- && - && -
103517040	93.825	180.722	97.9578	26.532	58.8329	39.1569	124.168	41.5073	1.57754	9.39541e-05	0.0683622	zinc finger A20 and AN1 domain-containing stress-associated protein 1-like
103515544	29.9442	50.602	74.6345	16.9805	20.5915	14.57	51.7269	17.3807	1.57676	0.00103906	0.189032	nucleolar protein 58-like
113472122	13.9739	26.8501	11.1952	2.12256	7.84439	7.28501	17.3397	5.75065	1.57633	0.0336622	0.560615	radial spoke head protein 3 homolog
103524674	98.8157	137.348	108.22	12.7353	76.4828	26.4082	114.795	38.5421	1.57228	0.00188776	0.219122	uncharacterized LOC103524674
103516197	32.9386	34.0789	19.5916	3.18384	16.6693	9.10626	28.8697	9.65314	1.57094	0.0116575	0.378341	trimeric intracellular cation channel type 1B.1-like
103509746	63.8809	64.0271	81.1651	5.30639	40.2025	24.5869	69.691	23.3653	1.57092	0.00298212	0.232192	trichohyalin-like%2C transcript variant X1
113472855	30.9423	26.8501	71.8357	9.55151	17.6499	16.3913	43.2094	14.5309	1.57043	0.00381131	0.255693	uncharacterized LOC113472855
113472243	11.9777	11.3596	26.1221	6.36767	4.90274	5.46376	16.4865	5.57806	1.57042	0.0297367	0.538543	uncharacterized LOC113472243
novel.5532	58.8902	51.6347	36.3843	25.4707	6.86384	17.3019	48.9697	16.5455	1.56993	0.0020175	0.219122	- && - && -
103505302	60.8865	72.2886	134.342	18.0417	54.9107	17.3019	89.1724	30.0848	1.56867	0.00175514	0.219122	uncharacterized LOC103505302
113466722	32.9386	36.1443	53.1771	1.06128	23.5332	16.3913	40.7533	13.6619	1.56852	0.0161931	0.424923	uncharacterized LOC113466722
113470222	59.8883	47.5039	71.8357	30.7771	13.7277	16.3913	59.7427	20.2987	1.56685	0.000434779	0.128441	uncharacterized LOC113470222
103522837	11.9777	22.7193	16.7928	3.18384	4.90274	9.10626	17.1632	5.73095	1.56627	0.0282101	0.527	uncharacterized LOC103522837
103507270	35.933	34.0789	52.2442	3.18384	20.5915	17.3019	40.752	13.6924	1.56425	0.00646934	0.303334	uncharacterized LOC103507270
novel.5250	10.9795	9.29425	34.5185	5.30639	7.84439	5.46376	18.2641	6.20485	1.56264	0.0373012	0.577779	- && - && -
103516806	37.9293	44.4059	35.4514	4.24511	26.4748	9.10626	39.2622	13.2754	1.5597	0.00832575	0.336405	collagen alpha-1(III) chain-like
103519391	53.8995	66.0924	47.5795	2.12256	21.5721	32.7826	55.8572	18.8257	1.55731	0.00976339	0.358936	uncharacterized LOC103519391%2C transcript variant X1
novel.5833	8.98325	17.5558	24.2562	1.06128	7.84439	8.19564	16.9318	5.70044	1.55666	0.0466	0.637694	- && - && -
103513239	45.9144	53.7001	26.1221	5.30639	23.5332	13.6594	41.9122	14.1663	1.55665	0.00558364	0.28704	protein DDI1 homolog 2
113469961	30.9423	40.2751	63.4394	12.7353	18.6304	14.57	44.8856	15.3119	1.5522	0.00135145	0.205978	uncharacterized LOC113469961
103516361	21.9591	24.7847	15.8598	2.12256	11.7666	7.28501	20.8679	7.05805	1.552	0.0226521	0.489017	uncharacterized LOC103516361
108253382	39.9256	24.7847	41.049	10.6128	11.7666	13.6594	35.2531	12.0129	1.55138	0.00217479	0.219122	uncharacterized LOC108253382
103520171	16.9684	16.5231	26.1221	5.30639	5.88329	9.10626	19.8712	6.76532	1.54849	0.0164656	0.426847	-
novel.3408	47.9107	30.9808	69.9699	18.0417	15.6888	17.3019	49.6205	17.0108	1.54779	0.000990685	0.189032	- && - && -
113470753	21.9591	24.7847	61.5735	11.6741	12.7471	12.7488	36.1057	12.39	1.54577	0.00614771	0.29588	uncharacterized LOC113470753
103506843	119.777	229.258	235.099	31.8384	125.51	42.7994	194.711	66.716	1.54461	0.000947275	0.189032	uncharacterized LOC103506843%2C transcript variant X1
113467925	41.9218	67.1251	78.3663	6.36767	32.3581	25.4975	62.4711	21.4078	1.53829	0.00309674	0.235165	ELKS/Rab6-interacting/CAST family member 1-like
103524639	27.9479	59.8963	69.9699	6.36767	33.3387	14.57	52.6047	18.0921	1.53663	0.00754154	0.323706	nucleolin-like
novel.3221	6.98697	15.4904	26.1221	8.49023	2.94165	5.46376	16.1998	5.63188	1.53497	0.0474073	0.639362	- && - && -
113470463	36.9311	93.9752	38.2502	7.42895	18.6304	31.8719	56.3855	19.3104	1.5346	0.00642618	0.30331	uncharacterized LOC113470463
103519063	173.676	266.435	203.379	31.8384	123.549	66.4757	214.497	73.9544	1.53409	0.000225032	0.0996246	peroxiredoxin-2-like%2C transcript variant X2
novel.918	17.9665	20.6539	35.4514	0	10.786	14.57	24.6906	8.45202	1.53247	0.0459473	0.63611	- && - && -
113468469	42.92	73.3213	29.8538	7.42895	27.4554	15.4806	48.6984	16.7883	1.52956	0.0051413	0.279912	serine/arginine-rich splicing factor 4-like
103518905	18.9646	20.6539	11.1952	2.12256	11.7666	3.64251	16.9379	5.84388	1.52898	0.0454618	0.633961	uncharacterized LOC103518905
103519155	47.9107	12.3923	46.6466	14.8579	6.86384	15.4806	35.6499	12.4008	1.52554	0.012738	0.385886	protein TsetseEP-like
novel.896	35.933	16.5231	21.4574	10.6128	9.80549	5.46376	24.6378	8.62734	1.52223	0.0130113	0.385886	- && - && -
103524560	67.8734	95.0079	95.159	5.30639	43.1441	40.9782	86.0135	29.8096	1.52209	0.00447141	0.271775	nuclear speckle splicing regulatory protein 1-like%2C transcript variant X2
103513344	21.9591	51.6347	82.098	3.18384	38.2414	12.7488	51.8973	18.058	1.52077	0.0262415	0.511267	adenylate kinase 7-like
novel.1405	16.9684	13.425	12.1281	6.36767	4.90274	3.64251	14.1738	4.97097	1.51973	0.0381234	0.583029	- && - && -
novel.7931	23.9553	21.6866	24.2562	8.49023	4.90274	10.9275	23.2994	8.10683	1.51928	0.0107677	0.371112	- && - && -
103518288	18.9646	15.4904	61.5735	15.9192	7.84439	10.0169	32.0095	11.2602	1.5168	0.0193145	0.454384	mitochondrial pyruvate carrier 2-like
novel.5503	23.9553	28.9154	33.5855	4.24511	18.6304	7.28501	28.8188	10.0535	1.51596	0.0128125	0.385886	- && - && -
103517508	78.853	57.8309	57.8418	4.24511	34.3192	29.14	64.8419	22.5681	1.51461	0.00545294	0.286082	uncharacterized LOC103517508
103513201	13.9739	50.602	24.2562	4.24511	16.6693	10.0169	29.6107	10.3104	1.51398	0.0220519	0.480056	acylphosphatase-1-like%2C transcript variant X3
103510646	16.9684	33.0462	30.7867	6.36767	12.7471	9.10626	26.9338	9.40702	1.51354	0.00953673	0.358379	dynein regulatory complex protein 11-like
103513074	23.9553	43.3732	32.6526	3.18384	23.5332	8.19564	33.327	11.6375	1.51263	0.0181074	0.446077	regucalcin-like
novel.2279	25.9516	16.5231	13.061	2.12256	11.7666	5.46376	18.5119	6.45097	1.5125	0.0379648	0.581854	- && - && -
113465751	283.471	142.512	75.5675	84.9023	24.5137	66.4757	167.184	58.6306	1.51238	0.00242731	0.22054	uncharacterized LOC113465751
103518346	46.9125	92.9425	83.0309	8.49023	40.2025	29.14	74.2953	25.9443	1.51196	0.00272459	0.226032	uncharacterized LOC103518346
113465394	21.9591	25.8174	40.1161	14.8579	11.7666	4.55313	29.2975	10.3925	1.50967	0.0105109	0.367005	uncharacterized LOC113465394
103517709	25.9516	104.302	24.2562	14.8579	28.4359	10.9275	51.5033	18.0738	1.50951	0.0152226	0.414762	proton-coupled amino acid transporter-like protein CG1139
113468179	14.9721	22.7193	17.7257	3.18384	9.80549	6.37438	18.4724	6.45457	1.50844	0.0258936	0.510125	EF-hand domain-containing protein 1-like
103509408	70.8679	86.7463	90.4944	7.42895	41.1831	38.2463	82.7029	28.9528	1.50711	0.00219372	0.219122	restin homolog%2C transcript variant X2
novel.3655	19.9628	14.4577	43.8478	12.7353	5.88329	9.10626	26.0894	9.24163	1.50638	0.0183965	0.447462	- && P54367.1 RecName: Full=Casein kinase I isoform alpha; Short=CKI-alpha; Short=DmCK1 && -
108253142	24.9535	57.8309	72.7687	11.6741	29.4165	13.6594	51.851	18.25	1.50633	0.0049073	0.279912	uncharacterized LOC108253142
113470658	19.9628	16.5231	26.1221	2.12256	7.84439	11.8381	20.8693	7.26836	1.50613	0.0266218	0.512373	E3 ubiquitin-protein ligase pellino homolog 2-like
103509755	75.8585	131.152	80.2321	18.0417	51.9691	30.9613	95.7476	33.6574	1.50428	0.000487338	0.130455	uncharacterized LOC103509755%2C transcript variant X2
103510771	110.793	169.362	121.281	30.7771	57.8524	52.8163	133.812	47.1486	1.50043	2.00342e-05	0.028494	probable protein phosphatase 2C T23F11.1%2C transcript variant X1
novel.2310	53.8995	68.1578	61.5735	1.06128	35.2998	28.2294	61.2103	21.5302	1.5003	0.0189941	0.453637	- && - && -
novel.7960	32.9386	19.6212	37.3173	7.42895	6.86384	17.3019	29.959	10.5316	1.49898	0.0102141	0.363126	- && - && -
103520767	48.9088	55.7655	54.11	7.42895	28.4359	20.0338	52.9281	18.6329	1.49883	0.00189737	0.219122	uncharacterized LOC103520767
novel.5611	14.9721	10.3269	18.6586	3.18384	6.86384	5.46376	14.6526	5.17048	1.49859	0.0417151	0.608516	- && - && -
103506140	38.9274	59.8963	41.9819	1.06128	29.4165	19.1232	46.9352	16.5336	1.49712	0.0219222	0.479291	dynein light chain LC6%2C flagellar outer arm-like
113466727	62.8827	26.8501	61.5735	28.6545	9.80549	15.4806	50.4354	17.9802	1.49673	0.00434923	0.266548	uncharacterized LOC113466727
103518446	668.753	887.085	544.832	61.5541	426.539	255.886	700.223	247.993	1.49667	0.00167027	0.216433	thioredoxin-like%2C transcript variant X4
novel.7275	15.9702	11.3596	25.1892	7.42895	4.90274	6.37438	17.5063	6.23536	1.49584	0.0295072	0.536747	- && - && -
novel.7961	183.658	215.833	209.91	26.532	103.938	85.5989	203.133	72.023	1.49247	0.000247776	0.101655	- && - && -
103510335	14.9721	16.5231	28.9209	6.36767	7.84439	7.28501	20.1387	7.16569	1.49212	0.0199532	0.460883	SPRY domain-containing SOCS box protein 3-like
103515987	29.9442	50.602	57.8418	11.6741	29.4165	8.19564	46.1293	16.4287	1.4918	0.00608478	0.295427	uncharacterized LOC103515987%2C transcript variant X2
103514615	25.9516	44.4059	14.9269	3.18384	21.5721	5.46376	28.4281	10.0732	1.49167	0.0367737	0.576973	uncharacterized LOC103514615%2C transcript variant X2
103510085	59.8883	77.4521	36.3843	6.36767	31.3776	23.6763	57.9082	20.4738	1.49143	0.00513527	0.279912	protein lethal(2)essential for life-like
103507658	13.9739	53.7001	43.8478	5.30639	20.5915	13.6594	37.1739	13.1858	1.48923	0.0174029	0.438243	bromodomain-containing protein DDB_G0280777-like
103513407	410.235	578.309	569.088	80.6572	283.379	191.232	519.211	185.089	1.48695	9.23691e-05	0.0683622	tubulin alpha-4A chain-like
novel.2309	21.9591	47.5039	22.3904	2.12256	18.6304	11.8381	30.6178	10.8637	1.48403	0.0257222	0.509097	- && - && -
108253465	57.892	78.4848	75.5675	9.55151	45.1052	20.9444	70.6481	25.2004	1.48344	0.00258003	0.22132	uncharacterized LOC108253465
103511601	16.9684	41.3078	39.1831	6.36767	13.7277	14.57	32.4864	11.5551	1.48319	0.00986397	0.358936	katanin p60 ATPase-containing subunit A-like 2
novel.1455	27.9479	22.7193	33.5855	7.42895	10.786	11.8381	28.0842	10.0177	1.48254	0.0065176	0.303595	- && - && -
103523589	56.8939	95.0079	116.616	15.9192	49.0274	30.9613	89.5061	31.9693	1.48237	0.000995948	0.189032	-
103505626	117.78	156.97	126.879	20.1643	85.3077	38.2463	133.876	47.9061	1.48021	0.000848059	0.175655	uncharacterized LOC103505626%2C transcript variant X1
103521195	40.9237	212.735	26.1221	47.7575	37.2609	15.4806	93.2603	33.4997	1.47881	0.0235906	0.49635	uncharacterized LOC103521195%2C transcript variant X4
novel.1970	250.533	273.664	180.056	24.4094	130.413	97.437	234.751	84.0865	1.47833	0.00112416	0.194207	- && - && -
113471555	16.9684	18.5885	35.4514	9.55151	7.84439	8.19564	23.6694	8.53051	1.47812	0.0150754	0.414171	uncharacterized LOC113471555
103511355	59.8883	83.6482	87.6956	7.42895	47.0663	28.2294	77.0774	27.5749	1.47797	0.00385087	0.256006	uncharacterized LOC103511355
113468472	18.9646	22.7193	22.3904	1.06128	10.786	10.9275	21.3581	7.59161	1.47651	0.0338434	0.560736	katanin p60 ATPase-containing subunit A-like 1
103507441	37.9293	46.4712	23.3233	3.18384	22.5526	12.7488	35.9079	12.8284	1.4757	0.015957	0.421864	uncharacterized LOC103507441
103512258	34.9349	27.8827	43.8478	1.06128	22.5526	14.57	35.5551	12.728	1.47399	0.0261182	0.51095	uncharacterized LOC103512258%2C transcript variant X2
103519521	18.9646	50.602	30.7867	8.49023	15.6888	11.8381	33.4511	12.0057	1.47322	0.00868789	0.34296	uncharacterized LOC103519521%2C transcript variant X2
103518791	45.9144	26.8501	41.049	13.7966	10.786	16.3913	37.9378	13.658	1.47276	0.00277023	0.227308	venom carboxylesterase-6-like
103514257	110.793	98.106	75.5675	11.6741	41.1831	49.1738	94.8223	34.0103	1.47132	0.00124911	0.20028	major antigen-like
103520748	17.9665	20.6539	10.2622	5.30639	5.88329	6.37438	16.2942	5.85469	1.47055	0.0346254	0.564194	bromodomain-containing protein 8-like
103524411	23.9553	36.1443	29.8538	2.12256	11.7666	18.2125	29.9845	10.7006	1.47024	0.0200233	0.461812	uncharacterized LOC103524411
103506105	274.488	393.457	308.8	49.8801	188.265	114.739	325.582	117.628	1.46708	0.000217219	0.0996246	axoneme-associated protein mst101(2)-like%2C transcript variant X2
103507461	65.8772	73.3213	82.098	4.24511	35.2998	40.0676	73.7655	26.5375	1.46706	0.00753632	0.323706	GATA zinc finger domain-containing protein 14-like
113471725	35.933	27.8827	64.3723	23.3481	6.86384	16.3913	42.7293	15.5344	1.46701	0.00760857	0.323706	uncharacterized LOC113471725
108254005	101.81	102.237	260.288	47.7575	50.9885	69.2076	154.778	55.9846	1.46669	0.000384597	0.120662	putative methyltransferase DDB_G0268948
103514405	103.806	166.264	74.6345	14.8579	67.6579	41.8888	114.902	41.4682	1.46592	0.00246492	0.220952	uncharacterized LOC103514405%2C transcript variant X1
103506125	76.8567	90.8771	115.684	6.36767	56.8718	39.1569	94.4724	34.1321	1.46428	0.00630116	0.300065	serine-rich adhesin for platelets-like
novel.7817	14.9721	16.5231	27.988	9.55151	3.9222	8.19564	19.8277	7.22311	1.46266	0.0267543	0.513663	- && - && -
103513059	32.9386	44.4059	47.5795	4.24511	23.5332	17.3019	41.6413	15.0267	1.46198	0.0080792	0.330195	structural maintenance of chromosomes protein 4-like
103509149	115.784	132.185	154.867	26.532	80.405	39.1569	134.279	48.698	1.46183	0.000266726	0.107365	uncharacterized LOC103509149%2C transcript variant X2
103518577	31.9404	54.7328	29.8538	3.18384	20.5915	18.2125	38.8424	13.996	1.46092	0.0140266	0.400057	uncharacterized LOC103518577%2C transcript variant X2
novel.4378	18.9646	24.7847	12.1281	2.12256	10.786	7.28501	18.6258	6.7312	1.45531	0.0408309	0.600923	- && - && -
103512652	66.8753	107.4	124.08	18.0417	58.8329	31.8719	99.4518	36.2489	1.45379	0.00105462	0.189032	uncharacterized LOC103512652
novel.5890	14.9721	19.6212	27.988	10.6128	8.82494	3.64251	20.8604	7.69341	1.45352	0.025869	0.510125	- && - && -
novel.5134	31.9404	32.0135	26.1221	3.18384	17.6499	11.8381	30.0254	10.8906	1.45275	0.014496	0.40801	- && - && -
103524675	31.9404	60.929	52.2442	7.42895	21.5721	23.6763	48.3712	17.5591	1.45236	0.00434726	0.266548	uncharacterized LOC103524675%2C transcript variant X2
103513992	130.756	269.533	342.386	33.9609	135.316	101.99	247.558	90.4223	1.45128	0.00153822	0.207698	uncharacterized LOC103513992
103517675	12.9758	42.3405	30.7867	2.12256	11.7666	17.3019	28.701	10.397	1.45089	0.0360574	0.573735	uncharacterized LOC103517675
103518033	31.9404	78.4848	54.11	5.30639	39.222	15.4806	54.8451	20.003	1.45086	0.0153919	0.416304	uncharacterized LOC103518033%2C transcript variant X1
113473203	93.825	98.106	123.147	40.3286	34.3192	40.9782	105.026	38.542	1.44701	1.0409e-05	0.0201877	uncharacterized LOC113473203
novel.5652	66.8753	96.0406	105.421	4.24511	52.9496	40.9782	89.4457	32.7243	1.44568	0.0116999	0.378341	- && - && -
103512225	115.784	208.604	161.397	36.0835	103.938	38.2463	161.929	59.4226	1.44566	0.000704587	0.156768	pyruvate kinase-like
103524073	39.9256	18.5885	56.9088	12.7353	5.88329	23.6763	38.4743	14.0983	1.44422	0.0164199	0.426676	cathepsin L-like
103509437	102.808	21.6866	51.3112	33.9609	12.7471	18.2125	58.602	21.6402	1.44276	0.0119192	0.378341	general odorant-binding protein 70
103523167	163.695	244.749	181.922	23.3481	108.841	84.6883	196.788	72.2924	1.44143	0.00106327	0.189032	outer dense fiber protein 3-like protein 2
113469515	56.8939	57.8309	67.1711	8.49023	40.2025	18.2125	60.632	22.3018	1.43936	0.0041057	0.262941	uncharacterized LOC113469515
103520548	36.9311	78.4848	41.9819	6.36767	31.3776	20.0338	52.4659	19.2597	1.43847	0.00884237	0.34677	uncharacterized LOC103520548
108253502	16.9684	13.425	25.1892	8.49023	2.94165	9.10626	18.5275	6.84605	1.43834	0.03597	0.573735	b(0%2C+)-type amino acid transporter 1-like
113472269	22.9572	36.1443	25.1892	8.49023	7.84439	14.57	28.0969	10.3015	1.43813	0.00990652	0.358936	uncharacterized LOC113472269
113465346	18.9646	15.4904	33.5855	2.12256	14.7082	8.19564	22.6802	8.34214	1.43729	0.0388921	0.587207	uncharacterized LOC113465346
103507064	17.9665	38.2097	18.6586	9.55151	11.7666	6.37438	24.9449	9.23083	1.43568	0.018314	0.447244	uncharacterized LOC103507064
103524087	29.9442	34.0789	24.2562	4.24511	9.80549	18.2125	29.4264	10.7544	1.43554	0.0147889	0.410575	NADH dehydrogenase [ubiquinone] iron-sulfur protein 3%2C mitochondrial-like
103519811	118.779	86.7463	322.794	42.4511	63.7357	89.2414	176.106	65.1427	1.43361	0.00223968	0.219122	sestrin homolog
113466686	50.9051	30.9808	20.5245	11.6741	7.84439	18.2125	34.1368	12.577	1.43328	0.0109221	0.372806	uncharacterized LOC113466686
113472295	62.8827	70.2232	74.6345	9.55151	49.0274	18.2125	69.2468	25.5972	1.43318	0.00493677	0.279912	uncharacterized LOC113472295
novel.2431	34.9349	34.0789	63.4394	9.55151	31.3776	8.19564	44.151	16.3749	1.43307	0.0123899	0.379778	- && - && -
103523914	92.8269	98.106	125.946	16.9805	63.7357	36.4251	105.626	39.0471	1.43276	0.000925381	0.18802	cx9C motif-containing protein 4%2C mitochondrial
103515292	19.9628	26.8501	62.5064	9.55151	11.7666	19.1232	36.4398	13.4804	1.43094	0.0137745	0.397652	uncharacterized LOC103515292%2C transcript variant X2
103514598	130.756	150.773	97.0249	13.7966	70.5995	55.5482	126.185	46.6481	1.43072	0.00218679	0.219122	uncharacterized LOC103514598
113469799	40.9237	86.7463	47.5795	10.6128	31.3776	22.7657	58.4165	21.5853	1.42968	0.00374418	0.254767	uncharacterized LOC113469799
novel.8031	26.9497	24.7847	41.9819	4.24511	17.6499	12.7488	31.2388	11.5479	1.42909	0.0143517	0.407374	- && - && -
novel.4245	123.769	15.4904	71.8357	28.6545	23.5332	26.4082	70.3651	26.1986	1.42671	0.0135716	0.395404	- && - && -
113473573	10.9795	13.425	20.5245	7.42895	3.9222	5.46376	14.9764	5.60497	1.42616	0.0481547	0.64494	uncharacterized LOC113473573
novel.4743	66.8753	58.8636	86.7626	1.06128	43.1441	34.6038	70.8338	26.2697	1.42587	0.0293769	0.535207	- && - && -
113465634	14.9721	11.3596	18.6586	6.36767	6.86384	3.64251	14.9968	5.62467	1.4246	0.0460129	0.63611	uncharacterized LOC113465634
103506202	115.784	174.525	153.001	19.103	90.2105	55.5482	147.77	54.9539	1.42389	0.0014765	0.207526	uncharacterized LOC103506202%2C transcript variant X1
103517019	70.8679	142.512	126.879	26.532	64.7162	35.5144	113.419	42.2542	1.42289	0.000636854	0.149304	kinesin-like protein KIF3B%2C transcript variant X5
novel.1692	24.9535	88.8117	70.9028	18.0417	37.2609	13.6594	61.556	22.9873	1.42194	0.00858029	0.340924	- && - && -
103510668	83.8437	69.1905	92.3602	10.6128	48.0469	32.7826	81.7981	30.4807	1.41931	0.00227685	0.219122	spindle pole body component 110-like
novel.7845	8.98325	19.6212	18.6586	7.42895	3.9222	6.37438	15.7544	5.90851	1.41804	0.0479807	0.643786	- && P55853.1 RecName: Full=Small ubiquitin-related modifier; Short=SUMO; AltName: Full=Ubiquitin-like protein SMT3; Flags: Precursor && -
113468032	30.9423	38.2097	29.8538	7.42895	17.6499	11.8381	33.0019	12.3057	1.41722	0.00650667	0.303595	uncharacterized LOC113468032
103505852	78.853	90.8771	50.3783	21.2256	39.222	21.855	73.3695	27.4342	1.41715	0.000744745	0.161851	uncharacterized LOC103505852
103509079	56.8939	78.4848	55.9759	2.12256	39.222	30.0507	63.7849	23.7984	1.41542	0.0209449	0.470851	serine/threonine-protein phosphatase PP1
103505612	57.892	56.7982	29.8538	2.12256	38.2414	13.6594	48.1814	18.0078	1.41466	0.0342901	0.56188	uncharacterized LOC103505612
103512965	102.808	108.433	78.3663	8.49023	59.8135	40.0676	96.5358	36.1238	1.41295	0.00537508	0.284301	testis-specific serine/threonine-protein kinase 3-like
113467725	9.98139	17.5558	29.8538	6.36767	9.80549	5.46376	19.1303	7.21231	1.4121	0.0397463	0.592953	zinc finger protein 431-like
113468262	79.8511	106.368	83.0309	10.6128	55.8913	34.6038	89.7498	33.7026	1.40804	0.00322858	0.238493	uncharacterized LOC113468262
103509311	237.557	392.424	229.501	33.9609	179.44	110.186	286.494	107.862	1.40739	0.00212207	0.219122	keratin-associated protein 10-9-like
novel.2584	28.946	24.7847	27.988	1.06128	18.6304	10.9275	27.2395	10.2064	1.40672	0.0382457	0.583258	- && - && -
novel.7782	157.706	77.4521	109.153	48.8188	27.4554	53.727	114.77	43.3337	1.40485	0.000332951	0.120662	- && - && -
novel.187	16.9684	22.7193	27.055	3.18384	13.7277	8.19564	22.2476	8.36905	1.40362	0.0297046	0.538543	- && - && -
103514487	71.866	135.283	90.4944	18.0417	72.5606	21.855	99.2144	37.4858	1.40288	0.00511447	0.279912	uncharacterized LOC103514487
103522930	9.98139	26.8501	35.4514	5.30639	15.6888	6.37438	24.0943	9.12319	1.40122	0.0398017	0.592953	uncharacterized LOC103522930
103519804	12.9758	23.752	32.6526	4.24511	14.7082	7.28501	23.1268	8.74612	1.4003	0.0337804	0.560736	chloride transport protein 6-like
103517156	122.771	140.446	139.007	20.1643	89.2299	42.7994	134.075	50.7312	1.39971	0.00149402	0.207526	uncharacterized LOC103517156
novel.3511	13.9739	13.425	33.5855	6.36767	3.9222	12.7488	20.3282	7.67955	1.39891	0.0465004	0.637148	- && - && -
113471498	336.373	436.83	300.404	49.8801	196.11	161.181	357.869	135.724	1.39668	0.000585247	0.145182	uncharacterized LOC113471498
novel.1478	30.9423	20.6539	38.2502	11.6741	9.80549	12.7488	29.9488	11.4094	1.39365	0.0089404	0.349331	- && - && -
113467671	52.9014	35.1116	30.7867	4.24511	21.5721	19.1232	39.5999	14.9801	1.39211	0.0136932	0.396918	uncharacterized LOC113467671%2C transcript variant X1
103515553	30.9423	64.0271	44.7807	8.49023	23.5332	20.9444	46.5834	17.6559	1.39144	0.00602077	0.295427	uncharacterized LOC103515553
103509360	45.9144	48.5366	25.1892	3.18384	30.397	11.8381	39.8801	15.1397	1.39112	0.0286052	0.528575	uncharacterized LOC103509360%2C transcript variant X1
113471996	21.9591	44.4059	25.1892	19.103	7.84439	8.19564	30.518	11.7143	1.39041	0.0166191	0.42872	uncharacterized LOC113471996
103520262	73.8623	107.4	102.622	6.36767	57.8524	43.7101	94.6283	35.9767	1.39028	0.00989876	0.358936	uncharacterized LOC103520262
103505646	248.537	361.443	296.672	32.8996	195.129	117.471	302.217	115.167	1.39019	0.00245775	0.220952	GATA zinc finger domain-containing protein 14-like
novel.2226	11.9777	21.6866	24.2562	2.12256	9.80549	10.0169	19.3068	7.31498	1.38763	0.0472867	0.639362	- && - && -
novel.3082	10.9795	35.1116	20.5245	4.24511	15.6888	5.46376	22.2052	8.46588	1.38749	0.0494606	0.652208	- && - && -
113467373	33.9367	45.4386	17.7257	5.30639	22.5526	9.10626	32.367	12.3218	1.38736	0.0254626	0.507677	uncharacterized LOC113467373
103520129	277.483	436.83	405.825	62.6154	237.293	128.398	373.379	142.769	1.38589	0.000595967	0.146142	NF-X1-type zinc finger protein NFXL1-like
103510647	25.9516	27.8827	36.3843	1.06128	19.611	13.6594	30.0729	11.4439	1.38458	0.0388797	0.587207	filament-like plant protein 2
novel.2237	166.689	290.187	149.269	44.5737	125.51	61.9226	202.048	77.3355	1.38385	0.000712783	0.156768	- && - && -
novel.423	90.8306	224.095	171.659	29.7158	92.1716	64.6545	162.195	62.1806	1.38055	0.00152063	0.207698	- && - && -
103513650	67.8734	75.3867	35.4514	9.55151	31.3776	27.3188	59.5705	22.7493	1.38042	0.00553305	0.286434	uncharacterized LOC103513650
103509274	29.9442	78.4848	104.488	9.55151	39.222	32.7826	70.9724	27.1853	1.38023	0.0120947	0.378341	uncharacterized LOC103509274
103507051	128.76	381.064	334.922	47.7575	181.402	95.6158	281.582	108.258	1.37806	0.00318871	0.238493	uncharacterized LOC103507051
103512485	39.9256	24.7847	102.622	25.4707	11.7666	27.3188	55.7776	21.5187	1.37663	0.0147795	0.410575	uncharacterized LOC103512485
108254563	44.9162	45.4386	31.7197	4.24511	19.611	22.7657	40.6915	15.5406	1.37608	0.0130232	0.385886	glutamic acid-rich protein-like
113471499	403.248	470.909	347.984	47.7575	257.884	164.823	407.38	156.822	1.37583	0.0017766	0.219122	uncharacterized LOC113471499
novel.1754	376.298	468.843	359.179	59.4316	245.137	159.36	401.44	154.643	1.37476	0.000630256	0.149304	- && - && -
103518063	36.9311	33.0462	51.3112	13.7966	16.6693	16.3913	40.4295	15.6191	1.37195	0.00308653	0.235165	UPF0692 protein C19orf54 homolog
108252264	27.9479	30.9808	31.7197	5.30639	19.611	10.0169	30.2161	11.6448	1.37057	0.0154175	0.416304	monocarboxylate transporter 6-like
103514465	58.8902	70.2232	69.9699	13.7966	41.1831	21.855	66.3611	25.6116	1.37042	0.00188879	0.219122	uncharacterized LOC103514465%2C transcript variant X3
113467456	116.782	158.002	140.873	9.55151	84.3272	66.4757	138.552	53.4515	1.37038	0.00871307	0.34296	spindle pole body component 110-like%2C transcript variant X1
novel.1923	70.8679	66.0924	31.7197	9.55151	38.2414	17.3019	56.2267	21.6983	1.3691	0.0104122	0.365954	- && - && -
novel.2688	34.9349	25.8174	16.7928	7.42895	7.84439	14.57	25.8483	9.94779	1.36665	0.0208283	0.469716	- && - && -
113468412	42.92	40.2751	32.6526	6.36767	28.4359	10.0169	38.6159	14.9402	1.36649	0.0153783	0.416304	glutamic acid-rich protein-like
103515873	191.643	272.631	234.166	23.3481	132.374	114.739	232.813	90.1537	1.366	0.00323205	0.238493	uncharacterized LOC103515873
103514538	83.8437	155.937	91.4273	21.2256	70.5995	36.4251	110.403	42.75	1.36575	0.00220794	0.219122	proteasome subunit alpha type-3-like
103510471	359.33	404.816	314.398	29.7158	225.526	163.002	359.515	139.415	1.36507	0.00506031	0.279912	uncharacterized LOC103510471%2C transcript variant X1
novel.1403	35.933	24.7847	51.3112	10.6128	12.7471	20.0338	37.343	14.4646	1.36347	0.00817863	0.332983	- && - && -
103515649	54.8976	58.8636	68.104	10.6128	34.3192	25.4975	60.6217	23.4765	1.36285	0.00254994	0.22132	uncharacterized LOC103515649
novel.2767	12.9758	38.2097	40.1161	10.6128	18.6304	6.37438	30.4339	11.8725	1.36213	0.0280051	0.525471	- && - && -
novel.4394	195.635	329.43	219.239	32.8996	157.868	98.3477	248.101	96.3719	1.36212	0.00219457	0.219122	- && - && PF00089:Trypsin
novel.422	106.801	296.383	164.196	57.309	123.549	40.0676	189.127	73.6419	1.36087	0.00281309	0.22974	- && - && -
103523446	62.8827	64.0271	89.5614	25.4707	17.6499	40.9782	72.1571	28.0329	1.36012	0.00110189	0.194016	-
108253736	24.9535	22.7193	26.1221	6.36767	3.9222	18.2125	24.5983	9.5008	1.35892	0.0337469	0.560736	DNA replication licensing factor Mcm2%2C transcript variant X2
113468790	179.665	223.062	225.769	41.3899	117.666	85.5989	209.499	81.5515	1.35865	0.00016907	0.0924855	uncharacterized LOC113468790
103521338	17.9665	37.177	31.7197	4.24511	16.6693	12.7488	28.9544	11.2211	1.35863	0.0238543	0.496922	uncharacterized LOC103521338
103517821	351.345	349.051	320.928	39.2673	200.032	158.449	340.441	132.583	1.35862	0.00173379	0.218868	vicilin-like seed storage protein At2g18540
103505633	22.9572	60.929	51.3112	7.42895	34.3192	10.9275	45.0658	17.5586	1.35784	0.0237307	0.496922	cytochrome c oxidase subunit 4 isoform 1%2C mitochondrial-like%2C transcript variant X1
103507334	40.9237	18.5885	25.1892	18.0417	10.786	4.55313	28.2338	11.127	1.35698	0.0276702	0.522457	vesicular glutamate transporter 1-like
103507310	20.9609	40.2751	33.5855	11.6741	9.80549	15.4806	31.6072	12.3201	1.35491	0.0104401	0.366263	uncharacterized LOC103507310
103512805	87.8362	144.577	92.3602	18.0417	66.6773	41.8888	108.258	42.2026	1.3549	0.00217843	0.219122	uncharacterized LOC103512805
103524795	78.853	107.4	123.147	11.6741	61.7746	47.3526	103.133	40.2671	1.35242	0.00478453	0.279912	uncharacterized LOC103524795
103508408	76.8567	148.708	149.269	19.103	90.2105	37.3357	124.945	48.8831	1.35226	0.00572703	0.288843	uncharacterized LOC103508408
103518702	43.9181	56.7982	70.9028	4.24511	36.2803	26.4082	57.2064	22.3112	1.35218	0.0164073	0.426676	uncharacterized LOC103518702%2C transcript variant X3
novel.2504	47.9107	29.9481	9.32932	8.49023	13.7277	11.8381	29.0627	11.352	1.35043	0.0355631	0.572607	- && Q32PZ3.1 RecName: Full=Protein unc-45 homolog A; Short=Unc-45A; AltName: Full=Smooth muscle cell-associated protein 1; Short=SMAP-1 && -
113470380	24.9535	10.3269	28.9209	4.24511	11.7666	9.10626	21.4004	8.37265	1.34986	0.0427581	0.614386	uncharacterized LOC113470380
novel.4868	36.9311	72.2886	55.9759	15.9192	34.3192	14.57	55.0652	21.6028	1.34966	0.00484514	0.279912	- && - && -
103512815	77.8548	87.779	71.8357	4.24511	55.8913	32.7826	79.1565	30.973	1.34889	0.0191017	0.453957	serine/threonine-protein phosphatase alpha-2 isoform-like
novel.580	23.9553	23.752	29.8538	12.7353	7.84439	10.0169	25.8537	10.1989	1.34724	0.0140654	0.40063	- && - && -
novel.6692	19.9628	18.5885	27.988	6.36767	7.84439	11.8381	22.1797	8.6834	1.34628	0.0246235	0.500779	- && - && -
113472891	23.9553	16.5231	16.7928	7.42895	7.84439	7.28501	19.0904	7.51945	1.34406	0.0309583	0.544643	uncharacterized LOC113472891
103510326	37.9293	38.2097	28.9209	2.12256	23.5332	15.4806	35.0199	13.7121	1.34313	0.0307899	0.544327	testicular haploid expressed gene protein
103517011	46.9125	93.9752	100.757	13.7966	54.9107	26.4082	80.5481	31.7052	1.34283	0.00685586	0.308845	ELKS/Rab6-interacting/CAST family member 1-like%2C transcript variant X2
103504891	120.775	131.152	91.4273	6.36767	80.405	48.2632	114.451	45.012	1.34268	0.0174151	0.438243	-
103509484	167.687	239.585	206.178	33.9609	126.491	81.0457	204.483	80.4992	1.34253	0.000890618	0.182697	myeloid leukemia factor-like
103513747	59.8883	104.302	42.9149	10.6128	48.0469	22.7657	69.0351	27.1418	1.34221	0.0114562	0.376591	cytochrome c oxidase subunit 6B
113467584	692.708	834.417	704.363	102.944	463.8	313.255	743.83	293.333	1.34162	0.000990193	0.189032	puff II/9-2 protein-like
103516745	198.63	336.658	229.501	21.2256	189.246	91.0626	254.93	100.511	1.34121	0.0102643	0.363149	uncharacterized LOC103516745
novel.6169	43.9181	61.9617	55.043	14.8579	29.4165	19.1232	53.6409	21.1325	1.34108	0.00194852	0.219122	- && - && -
103521386	46.9125	90.8771	50.3783	10.6128	48.0469	15.4806	62.7226	24.7134	1.34099	0.0139944	0.400018	uncharacterized LOC103521386
103522903	29.9442	39.2424	31.7197	7.42895	18.6304	13.6594	33.6354	13.2396	1.33813	0.00954985	0.358379	uncharacterized LOC103522903
113467471	512.045	679.513	680.107	84.9023	419.675	235.852	623.888	246.81	1.33717	0.00167368	0.216433	golgin subfamily A member 2
103519390	93.825	111.531	48.5124	4.24511	69.619	26.4082	84.6228	33.4241	1.33674	0.0354528	0.572129	uncharacterized LOC103519390%2C transcript variant X1
113466955	52.9014	73.3213	55.043	18.0417	38.2414	15.4806	60.4219	23.9213	1.33672	0.00288942	0.229901	mucin-17-like%2C transcript variant X1
103509689	63.8809	81.5829	86.7626	14.8579	42.1636	34.6038	77.4088	30.5418	1.33629	0.00147202	0.207526	uncharacterized LOC103509689
103507570	41.9218	52.6674	43.8478	3.18384	30.397	20.9444	46.1457	18.1751	1.33611	0.0212577	0.471052	dynein light chain 2%2C cytoplasmic
103516685	20.9609	24.7847	22.3904	15.9192	5.88329	5.46376	22.712	9.08874	1.33609	0.0316077	0.548958	uncharacterized LOC103516685
103509555	1713.8	2409.28	2254.9	262.136	1366.89	896.967	2125.99	841.996	1.33599	0.0018426	0.219122	uncharacterized LOC103509555
103511931	45.9144	65.0597	36.3843	3.18384	28.4359	26.4082	49.1195	19.3426	1.33479	0.0237248	0.496922	casein kinase I-like
novel.1191	133.751	136.316	93.2932	14.8579	84.3272	44.6207	121.12	47.9353	1.33388	0.00550383	0.286434	- && - && -
103518426	61.8846	104.302	79.2992	7.42895	56.8718	32.7826	81.8286	32.3611	1.33371	0.0126564	0.385251	uncharacterized LOC103518426%2C transcript variant X2
103516641	28.946	69.1905	54.11	19.103	32.3581	9.10626	50.7489	20.1891	1.33321	0.011902	0.378341	probable tubulin polyglutamylase TTLL9
103506130	34.9349	55.7655	39.1831	7.42895	28.4359	15.4806	43.2945	17.1152	1.333	0.0110904	0.372806	uncharacterized LOC103506130
103515289	54.8976	46.4712	30.7867	4.24511	35.2998	12.7488	44.0519	17.4312	1.33265	0.0291965	0.532935	uncharacterized LOC103515289%2C transcript variant X2
novel.6128	118.779	118.76	27.988	38.206	35.2998	31.8719	88.5088	35.1259	1.33245	0.00694018	0.310664	- && - && -
103519218	101.81	179.689	136.208	18.0417	103.938	43.7101	139.236	55.23	1.33189	0.00699728	0.311	uncharacterized LOC103519218
novel.5530	11.9777	15.4904	41.049	7.42895	9.80549	10.0169	22.839	9.08378	1.33154	0.0439164	0.624608	- && - && -
103507801	71.866	25.8174	51.3112	25.4707	17.6499	16.3913	49.6649	19.8373	1.32965	0.00677718	0.308845	transferrin-like
novel.7842	32.9386	30.9808	94.2261	30.7771	22.5526	10.0169	52.7152	21.1155	1.32964	0.018399	0.447462	- && - && -
103509223	28.946	59.8963	53.1771	21.2256	25.4943	10.0169	47.3398	18.9122	1.32935	0.00767236	0.324123	uncharacterized LOC103509223
113471241	100.812	182.787	128.745	27.5932	100.997	35.5144	137.448	54.7014	1.32804	0.00390219	0.256942	uncharacterized LOC113471241
103510710	123.769	204.473	187.519	10.6128	108.841	85.5989	171.921	68.3509	1.32794	0.0146152	0.409725	uncharacterized LOC103510710
103516622	19.9628	40.2751	49.4454	7.42895	22.5526	13.6594	36.5611	14.547	1.32627	0.0181669	0.446512	uncharacterized LOC103516622
103524545	43.9181	104.302	148.336	21.2256	56.8718	40.0676	98.8521	39.3883	1.32579	0.00599604	0.295426	adenylate kinase 9-like
103524991	61.8846	85.7136	97.9578	18.0417	60.794	19.1232	81.852	32.653	1.32569	0.00593176	0.293718	outer dense fiber protein 3-like protein 2
103514954	80.8492	160.068	117.549	16.9805	77.4634	48.2632	119.489	47.569	1.32525	0.00482376	0.279912	uncharacterized LOC103514954%2C transcript variant X2
113469079	23.9553	15.4904	25.1892	10.6128	11.7666	3.64251	21.545	8.67396	1.32453	0.0376177	0.579369	uncharacterized LOC113469079
103511905	88.8343	170.395	205.245	45.635	99.0354	40.9782	154.825	61.8829	1.32364	0.00168611	0.216433	uncharacterized LOC103511905
103505052	168.685	260.239	227.635	15.9192	150.024	96.5264	218.853	87.4898	1.32074	0.0116591	0.378341	SWI5-dependent HO expression protein 3-like
103512593	28.946	24.7847	12.1281	8.49023	6.86384	10.9275	21.9529	8.76053	1.31878	0.0342856	0.56188	probable small nuclear ribonucleoprotein E%2C transcript variant X2
103509650	54.8976	74.354	78.3663	8.49023	49.0274	25.4975	69.206	27.6717	1.3184	0.00990969	0.358936	uncharacterized LOC103509650
103512019	69.8697	90.8771	75.5675	15.9192	40.2025	38.2463	78.7714	31.456	1.31751	0.00125717	0.20028	uncharacterized LOC103512019
103523952	134.749	102.237	63.4394	10.6128	39.222	70.1182	100.142	39.9843	1.31745	0.0122652	0.378373	uncharacterized LOC103523952
113466944	28.946	24.7847	30.7867	6.36767	13.7277	13.6594	28.1725	11.2516	1.31628	0.0151815	0.414171	paraplegin-like
novel.588	77.8548	96.0406	190.318	57.309	38.2414	50.9951	121.404	48.8485	1.31591	0.000996611	0.189032	- && P05661.4 RecName: Full=Myosin heavy chain, muscle && -
novel.2830	27.9479	50.602	64.3723	9.55151	31.3776	16.3913	47.6407	19.1068	1.31582	0.0126653	0.385251	- && - && -
113472985	140.738	142.512	159.531	52.0026	37.2609	88.3308	147.594	59.1981	1.31446	0.000201141	0.0962438	uncharacterized LOC113472985
novel.6771	20.9609	37.177	28.9209	4.24511	20.5915	10.0169	29.0196	11.6178	1.31435	0.0309601	0.544643	- && - && PF12906:RING-variant domain
103508860	36.9311	80.5502	84.8968	13.7966	38.2414	29.14	67.4594	27.0594	1.31388	0.00590303	0.293718	2-oxoglutarate dehydrogenase%2C mitochondrial-like
novel.2373	43.9181	74.354	72.7687	10.6128	48.0469	18.2125	63.6803	25.6241	1.31113	0.0117793	0.378341	- && - && -
103517523	26.9497	44.4059	29.8538	5.30639	22.5526	12.7488	33.7365	13.5359	1.31019	0.0212274	0.471052	uncharacterized LOC103517523
103507383	48.9088	117.727	48.5124	16.9805	43.1441	26.4082	71.7161	28.8443	1.30978	0.00736421	0.319976	uncharacterized LOC103507383
103510270	39.9256	97.0733	69.9699	2.12256	38.2414	42.7994	68.9896	27.7211	1.30892	0.0438341	0.624608	uncharacterized LOC103510270%2C transcript variant X2
113466518	184.656	256.108	301.337	44.5737	143.16	112.007	247.367	99.9136	1.30587	0.000796805	0.168307	uncharacterized LOC113466518
103511395	428.202	593.799	508.448	67.9218	332.406	218.55	510.15	206.293	1.30516	0.00216665	0.219122	uncharacterized LOC103511395
103509317	22.9572	20.6539	46.6466	10.6128	3.9222	21.855	30.0859	12.13	1.30505	0.0426034	0.614386	-
novel.1853	36.9311	78.4848	19.5916	7.42895	34.3192	12.7488	45.0025	18.1656	1.30409	0.0394085	0.590823	- && - && -
103505013	39.9256	33.0462	34.5185	5.30639	22.5526	15.4806	35.8301	14.4466	1.30258	0.0159672	0.421864	uncharacterized LOC103505013
103513323	939.249	1083.3	533.637	95.5151	547.146	393.391	852.061	345.351	1.30217	0.00523506	0.279912	glutenin%2C high molecular weight subunit PW212-like
103517792	85.8399	88.8117	107.287	27.5932	37.2609	49.1738	93.9796	38.0093	1.3012	0.000233488	0.0996246	uncharacterized LOC103517792
103516995	129.758	248.879	158.598	43.5124	122.569	51.9057	179.079	72.6622	1.30024	0.00181945	0.219122	uncharacterized LOC103516995%2C transcript variant X2
113472957	35.933	27.8827	41.9819	12.7353	15.6888	14.57	35.2659	14.3314	1.29915	0.00682968	0.308845	uncharacterized LOC113472957
113469383	15.9702	19.6212	21.4574	3.18384	9.80549	10.0169	19.0163	7.66874	1.29868	0.0469063	0.638283	uncharacterized LOC113469383
103506625	112.79	127.021	141.806	56.2478	48.0469	50.9951	127.206	51.7632	1.29868	1.5834e-05	0.0259848	uncharacterized LOC103506625
103521045	40.9237	57.8309	29.8538	3.18384	34.3192	14.57	42.8695	17.3577	1.29817	0.0394392	0.590868	FAD-linked sulfhydryl oxidase ALR-like
novel.5365	163.695	163.166	115.684	18.0417	107.86	53.727	147.515	59.8764	1.29816	0.00686193	0.308845	- && - && -
103512454	66.8753	148.708	145.537	39.2673	51.9691	55.5482	120.374	48.9282	1.29677	0.000693337	0.156768	hydrocephalus-inducing protein-like
113468303	26.9497	16.5231	13.994	5.30639	9.80549	8.19564	19.1556	7.76917	1.29541	0.0444626	0.626211	uncharacterized LOC113468303
novel.5555	184.656	165.231	145.537	13.7966	131.394	56.4588	165.141	67.2163	1.29489	0.0146817	0.409974	- && - && -
103514382	157.706	267.468	193.117	29.7158	126.491	95.6158	206.097	83.9408	1.2931	0.00288762	0.229901	uncharacterized LOC103514382
novel.5469	213.602	232.356	152.068	21.2256	130.413	91.9733	199.342	81.2039	1.29286	0.00650559	0.303595	- && - && -
103508444	120.775	104.302	96.092	13.7966	53.9302	62.8332	107.056	43.52	1.29234	0.00437398	0.266613	chromosome partition protein Smc-like
108252452	54.8976	147.675	73.7016	22.2868	67.6579	22.7657	92.0915	37.5701	1.29219	0.0111336	0.372806	zinc transporter 10-like
novel.3666	64.879	55.7655	32.6526	30.7771	16.6693	15.4806	51.099	20.9757	1.29024	0.00617167	0.29588	- && - && -
103509856	138.741	162.133	77.4333	10.6128	74.5217	69.2076	126.103	51.4474	1.28882	0.015109	0.414171	cingulin-like protein 1%2C transcript variant X1
113469029	12.9758	20.6539	41.9819	9.55151	5.88329	15.4806	25.2039	10.3051	1.28788	0.0463565	0.63611	uncharacterized LOC113469029
103518546	217.594	256.108	234.166	33.9609	149.043	106.543	235.956	96.5159	1.28732	0.00201389	0.219122	uncharacterized LOC103518546%2C transcript variant X2
103508341	224.581	272.631	259.355	26.532	154.927	128.398	252.189	103.286	1.28556	0.00523018	0.279912	uncharacterized LOC103508341
103520130	20.9609	39.2424	39.1831	4.24511	25.4943	10.9275	33.1288	13.5556	1.28467	0.0373197	0.577779	uncharacterized LOC103520130
113472362	87.8362	122.891	154.867	21.2256	79.4245	49.1738	121.865	49.9413	1.2845	0.00332176	0.243527	uncharacterized LOC113472362
103517958	18.9646	20.6539	36.3843	7.42895	14.7082	9.10626	25.3343	10.4145	1.28324	0.0286412	0.528575	uncharacterized LOC103517958
novel.5828	111.792	113.596	39.1831	45.635	15.6888	47.3526	88.1904	36.2254	1.28208	0.0103742	0.365219	- && - && -
103518554	60.8865	211.702	153.001	44.5737	79.4245	50.9951	141.863	58.3311	1.28129	0.00347509	0.249622	uncharacterized LOC103518554
103510063	282.473	406.882	436.612	54.1252	258.865	150.253	375.322	154.414	1.28025	0.00304398	0.235165	uncharacterized LOC103510063
novel.2053	73.8623	92.9425	74.6345	14.8579	44.1247	40.0676	80.4798	33.0167	1.2787	0.00242931	0.22054	- && - && -
103514065	38.9274	56.7982	62.5064	3.18384	36.2803	25.4975	52.744	21.6539	1.27811	0.0316368	0.548958	glutamic acid-rich protein-like
103505309	40.9237	90.8771	97.9578	20.1643	49.0274	25.4975	76.5862	31.5631	1.27796	0.00608954	0.295427	dentin sialophosphoprotein-like
103510279	20.9609	68.1578	24.2562	11.6741	16.6693	18.2125	37.7917	15.5186	1.27715	0.0252704	0.507167	beta-1%2C3-galactosyltransferase 5-like
novel.6720	50.9051	52.6674	27.988	8.49023	24.5137	20.9444	43.8535	17.9828	1.27711	0.0121723	0.378373	- && - && -
113466661	113.788	73.3213	55.9759	42.4511	20.5915	37.3357	81.0283	33.4594	1.27655	0.00241605	0.22054	major facilitator superfamily domain-containing protein 10-like
103510891	447.166	672.284	400.228	59.4316	323.581	244.048	506.559	209.02	1.27586	0.00496554	0.279912	uncharacterized LOC103510891%2C transcript variant X4
103510397	57.892	66.0924	53.1771	8.49023	32.3581	31.8719	59.0539	24.2401	1.27582	0.00758172	0.323706	-
103507066	559.956	1393.1	933.865	201.643	685.404	305.06	962.308	397.369	1.27573	0.00257256	0.22132	uncharacterized LOC103507066%2C transcript variant X1
103524039	70.8679	90.8771	42.9149	12.7353	45.1052	26.4082	68.2199	28.0829	1.27521	0.00867861	0.34296	uncharacterized LOC103524039%2C transcript variant X1
103512795	668.753	812.731	778.998	75.3508	507.924	350.591	753.494	311.289	1.27465	0.00608879	0.295427	serine/arginine repetitive matrix protein 2-like%2C transcript variant X1
113473181	222.585	114.629	119.415	38.206	60.794	89.2414	152.21	62.7471	1.27428	0.0012375	0.20028	uncharacterized LOC113473181
113470754	14.9721	18.5885	41.9819	9.55151	11.7666	10.0169	25.1808	10.445	1.27311	0.0365526	0.57641	uncharacterized LOC113470754
103511242	536.001	713.592	346.118	74.2895	335.348	250.422	531.903	220.02	1.27232	0.00377917	0.254767	c-Myc-binding protein homolog
108253318	14.9721	19.6212	22.3904	9.55151	6.86384	7.28501	18.9945	7.90012	1.27104	0.0404192	0.597162	mitochondrial cardiolipin hydrolase-like
103508845	183.658	243.716	121.281	26.532	115.705	84.6883	182.885	75.6417	1.27052	0.00487483	0.279912	OCIA domain-containing protein 1-like%2C transcript variant X2
103520848	97.8176	128.054	50.3783	26.532	55.8913	31.8719	92.0833	38.0984	1.27041	0.00383212	0.256006	uncharacterized LOC103520848
103505285	63.8809	66.0924	65.3052	3.18384	52.9496	24.5869	65.0928	26.9068	1.27041	0.0372211	0.577779	katanin p60 ATPase-containing subunit A1-like
novel.7269	452.157	550.426	261.221	156.008	234.351	133.862	421.268	174.74	1.26927	0.000145301	0.0815752	- && Q9Y600.2 RecName: Full=Cysteine sulfinic acid decarboxylase; AltName: Full=Cysteine-sulfinate decarboxylase; AltName: Full=Sulfinoalanine decarboxylase && -
113472112	38.9274	82.6156	66.2381	4.24511	46.0858	27.3188	62.5937	25.8832	1.2689	0.0336581	0.560615	uncharacterized LOC113472112
103509686	67.8734	134.25	95.159	16.9805	71.5801	34.6038	99.0942	41.0548	1.26836	0.00789712	0.327401	uncharacterized LOC103509686
103509315	33.9367	28.9154	69.9699	8.49023	27.4554	19.1232	44.274	18.3562	1.26773	0.019873	0.460838	uncharacterized LOC103509315
novel.1090	225.579	362.476	260.288	24.4094	200.032	127.488	282.781	117.31	1.2677	0.0122711	0.378373	- && - && -
103521243	195.635	250.945	209.91	28.6545	147.082	96.5264	218.83	90.7544	1.26746	0.0041175	0.262941	uncharacterized LOC103521243
103517515	351.345	668.153	404.892	90.2087	350.056	151.164	474.797	197.143	1.26738	0.00305373	0.235165	tubulin alpha-1 chain-like
103516459	818.474	1005.84	724.888	112.496	559.893	386.106	849.735	352.831	1.26733	0.00289181	0.229901	protein transport protein SEC9-like
103508678	600.88	854.038	669.845	102.944	497.138	282.294	708.254	294.125	1.26715	0.00273349	0.226032	uncharacterized LOC103508678
103512462	28.946	50.602	36.3843	10.6128	28.4359	9.10626	38.6441	16.0517	1.26714	0.0202679	0.463747	thioredoxin-like
103509599	85.8399	119.793	125.013	22.2868	64.7162	50.0845	110.215	45.6958	1.26633	0.00157645	0.208894	uncharacterized LOC103509599%2C transcript variant X2
103509767	70.8679	93.9752	80.2321	23.3481	53.9302	24.5869	81.6917	33.9551	1.26567	0.00204102	0.219122	uncharacterized LOC103509767
103507934	272.492	401.718	223.904	50.9414	201.993	120.203	299.371	124.379	1.26548	0.00259402	0.22132	vegetative cell wall protein gp1-like%2C transcript variant X2
103507182	134.749	184.852	166.995	15.9192	120.608	65.5651	162.199	67.3639	1.26538	0.0115315	0.37732	uncharacterized LOC103507182%2C transcript variant X2
113466106	24.9535	33.0462	14.9269	8.49023	10.786	10.9275	24.3089	10.0679	1.26504	0.029949	0.540354	uncharacterized LOC113466106
103511950	1739.76	2342.15	1746.45	212.256	1252.16	960.711	1942.78	808.376	1.26471	0.00495216	0.279912	keratin-associated protein 5-1-like
103523503	102.808	134.25	96.092	16.9805	64.7162	56.4588	111.05	46.0518	1.26451	0.00365511	0.254767	uncharacterized LOC103523503
113467801	495.077	808.6	841.504	100.821	484.391	307.792	715.06	297.668	1.26373	0.00349072	0.249903	uncharacterized LOC113467801
novel.7450	371.308	564.884	319.063	91.2699	260.826	170.287	418.418	174.128	1.26347	0.000659333	0.152894	- && - && -
novel.2374	45.9144	39.2424	37.3173	6.36767	21.5721	22.7657	40.8247	16.9018	1.26183	0.0136738	0.396894	- && - && -
103519091	395.263	515.315	406.758	65.7993	277.495	205.802	439.112	183.032	1.26108	0.00192902	0.219122	synaptonemal complex protein 1-like
113470708	53.8995	41.3078	58.7747	8.49023	40.2025	15.4806	51.3273	21.3911	1.26059	0.0176133	0.440982	uncharacterized LOC113470708
103510818	129.758	165.231	132.476	22.2868	76.4828	79.2245	142.488	59.3314	1.25912	0.00250791	0.22132	mediator of RNA polymerase II transcription subunit 2-like
103524326	59.8883	105.335	88.6285	12.7353	68.6384	24.5869	84.6172	35.3202	1.25831	0.0154433	0.416304	centromere-associated protein E-like
103506217	103.806	165.231	152.068	35.0222	99.0354	41.8888	140.368	58.6488	1.25825	0.00222544	0.219122	uncharacterized LOC103506217
103513631	220.589	239.585	188.452	35.0222	134.335	101.99	216.209	90.4492	1.25445	0.00186265	0.219122	uncharacterized LOC103513631
108254003	13.9739	36.1443	27.988	16.9805	6.86384	9.10626	26.0354	10.9835	1.25281	0.0397492	0.592953	uncharacterized LOC108254003
103520435	51.9032	118.76	106.354	22.2868	50.9885	42.7994	92.3391	38.6916	1.25131	0.00375042	0.254767	uncharacterized LOC103520435
113470398	56.8939	89.8444	47.5795	16.9805	50.9885	13.6594	64.7726	27.2095	1.25049	0.0157755	0.420168	probable serine/threonine-protein kinase clkA
113470535	170.682	78.4848	87.6956	55.1865	41.1831	45.5313	112.287	47.3003	1.24854	0.00118446	0.197416	uncharacterized LOC113470535
103516420	43.9181	58.8636	43.8478	6.36767	30.397	24.5869	48.8765	20.4505	1.24844	0.0157386	0.419774	MAPK/MAK/MRK overlapping kinase-like%2C transcript variant X2
103505272	866.384	1478.82	1042.08	185.724	799.147	440.743	1129.1	475.205	1.24813	0.00260389	0.22132	uncharacterized LOC103505272
103516803	102.808	191.048	127.812	19.103	110.802	47.3526	140.556	59.0859	1.24812	0.0121982	0.378373	inactive hydroxysteroid dehydrogenase-like protein 1%2C transcript variant X3
113465871	74.8604	15.4904	108.22	32.8996	24.5137	26.4082	66.1903	27.9405	1.2478	0.0270105	0.515663	uncharacterized LOC113465871
103509313	31.9404	53.7001	30.7867	7.42895	33.3387	8.19564	38.8091	16.3211	1.24749	0.039217	0.590025	uncharacterized LOC103509313
novel.7502	43.9181	78.4848	152.068	22.2868	42.1636	50.9951	91.4902	38.4818	1.24699	0.00972529	0.358936	- && - && -
novel.4175	54.8976	35.1116	88.6285	33.9609	24.5137	17.3019	59.5459	25.2588	1.24538	0.00778491	0.326936	- && - && -
103505785	264.507	420.307	303.203	54.1252	201.993	160.27	329.339	138.796	1.24469	0.00208541	0.219122	sperm mitochondrial-associated cysteine-rich protein-like
103509027	165.691	261.272	140.873	36.0835	119.627	83.7776	189.278	79.8293	1.24262	0.0025844	0.22132	uncharacterized LOC103509027
113469395	22.9572	14.4577	31.7197	9.55151	7.84439	11.8381	23.0449	9.74468	1.24226	0.0368079	0.576973	mitogen-activated protein kinase kinase kinase 4-like
113471143	100.812	163.166	168.861	26.532	95.1132	61.012	144.279	60.8857	1.24221	0.00338558	0.246512	uncharacterized LOC113471143
103513737	38.9274	76.4194	35.4514	5.30639	38.2414	20.0338	50.2661	21.1939	1.23968	0.03582	0.573735	uncharacterized LOC103513737%2C transcript variant X2
108252583	41.9218	33.0462	33.5855	9.55151	24.5137	11.8381	36.1845	15.3011	1.23956	0.0152738	0.415626	neurofilament heavy polypeptide-like
113471046	107.799	195.179	160.464	33.9609	117.666	44.6207	154.481	65.4158	1.23876	0.00519024	0.279912	uncharacterized LOC113471046
103524217	32.9386	86.7463	79.2992	14.8579	39.222	30.0507	66.328	28.0435	1.23804	0.0109841	0.372806	extracellular signal-regulated kinase 2
103517443	994.146	1359.03	854.565	120.986	770.711	468.973	1069.25	453.557	1.23675	0.00756231	0.323706	dynein light chain 1%2C cytoplasmic-like%2C transcript variant X2
103506183	33.9367	47.5039	48.5124	8.49023	24.5137	21.855	43.3177	18.2863	1.23671	0.0115236	0.37732	kinesin-like protein KIF9
113472250	27.9479	21.6866	42.9149	15.9192	10.786	12.7488	30.8498	13.1513	1.23627	0.0190096	0.453637	uncharacterized LOC113472250
103509550	15.9702	41.3078	55.9759	18.0417	14.7082	15.4806	37.7513	16.0769	1.23499	0.0231759	0.492956	dihydropyrimidinase-like%2C transcript variant X3
103509015	660.768	1097.75	1068.21	153.885	638.337	408.871	942.243	400.365	1.23429	0.00258766	0.22132	tubulin alpha chain-like
103510568	73.8623	114.629	78.3663	8.49023	61.7746	42.7994	88.9525	37.6881	1.23398	0.0183434	0.447244	uncharacterized LOC103510568
103519329	184.656	243.716	205.245	45.635	133.355	90.152	211.206	89.7139	1.23294	0.000751067	0.161851	pre-mRNA-splicing factor cwc25-like%2C transcript variant X2
novel.2351	2356.61	3345.93	2043.12	315.2	1823.82	1156.5	2581.89	1098.51	1.23267	0.00612303	0.29588	- && - && -
103511024	227.576	294.318	136.208	32.8996	153.946	92.8839	219.367	93.2432	1.23203	0.00741845	0.321025	uncharacterized LOC103511024
103522990	20.9609	42.3405	39.1831	6.36767	22.5526	14.57	34.1615	14.4968	1.23077	0.0285881	0.528575	metal transporter CNNM4-like
103516981	23.9553	28.9154	29.8538	9.55151	15.6888	10.0169	27.5749	11.7524	1.23003	0.0201268	0.463199	tubulin polyglutamylase ttll6-like
novel.3971	63.8809	43.3732	22.3904	12.7353	17.6499	24.5869	43.2148	18.324	1.22974	0.0176298	0.440982	- && - && -
103515212	85.8399	155.937	132.476	36.0835	99.0354	24.5869	124.751	53.2353	1.22915	0.00923304	0.354276	uncharacterized LOC103515212%2C transcript variant X1
103513084	184.656	359.378	350.782	56.2478	207.876	117.471	298.272	127.198	1.22846	0.0036145	0.254767	protein PF14_0175-like%2C transcript variant X2
113467254	139.739	223.062	142.739	16.9805	113.744	84.6883	168.513	71.8041	1.22765	0.0133486	0.392258	uncharacterized LOC113467254
103505767	31.9404	69.1905	27.988	16.9805	24.5137	13.6594	43.0396	18.3845	1.22594	0.0172509	0.436055	receptor expression-enhancing protein 4-like
113467218	14.9721	25.8174	37.3173	8.49023	18.6304	6.37438	26.0356	11.165	1.22527	0.0483586	0.646417	uncharacterized LOC113467218
103509741	180.663	368.672	412.356	102.944	187.285	121.113	320.564	137.114	1.22502	0.000616378	0.149304	tubulin beta chain-like
103506924	19.9628	27.8827	34.5185	9.55151	15.6888	10.0169	27.4547	11.7524	1.2249	0.0245399	0.500511	sialin-like
103515913	40.9237	108.433	120.348	12.7353	72.5606	30.0507	89.9016	38.4489	1.22372	0.0281778	0.526858	uncharacterized LOC103515913
103506070	35.933	68.1578	63.4394	7.42895	27.4554	36.4251	55.8434	23.7698	1.22356	0.0202123	0.463504	uncharacterized LOC103506070
103513107	459.144	570.047	646.522	80.6572	383.395	253.154	558.571	239.069	1.22349	0.00370718	0.254767	uncharacterized LOC103513107
103520002	665.759	1055.41	1016.9	160.253	637.357	375.178	912.689	390.929	1.22275	0.00228971	0.219122	uncharacterized LOC103520002%2C transcript variant X3
113466225	10.9795	39.2424	54.11	10.6128	17.6499	16.3913	34.7773	14.8846	1.2227	0.0426635	0.614386	uncharacterized LOC113466225
103506944	139.739	227.193	189.385	38.206	138.257	61.9226	185.439	79.462	1.22129	0.00387673	0.256092	uncharacterized LOC103506944%2C transcript variant X4
103506000	1836.58	2802.73	2262.36	285.484	1630.65	1043.58	2300.56	986.571	1.22126	0.00594761	0.293718	tubulin beta chain-like
103514275	162.697	368.672	391.831	63.6767	216.701	115.65	307.733	132.009	1.2203	0.00486884	0.279912	uncharacterized LOC103514275
103510091	64.879	97.0733	59.7076	13.7966	50.9885	30.0507	73.8866	31.6119	1.22	0.00867135	0.34296	putative WEB family protein At1g65010%2C chloroplastic%2C transcript variant X1
novel.8003	67.8734	24.7847	23.3233	15.9192	14.7082	19.1232	38.6605	16.5835	1.2185	0.0261884	0.51095	- && - && -
103511501	32.9386	54.7328	49.4454	5.30639	34.3192	19.1232	45.7056	19.5829	1.21704	0.0305832	0.5441	uncharacterized LOC103511501
103514760	132.752	210.67	162.33	26.532	119.627	71.0289	168.584	72.3959	1.21698	0.0058223	0.29158	uncharacterized LOC103514760
novel.1429	75.8585	52.6674	25.1892	23.3481	25.4943	17.3019	51.2384	22.0481	1.21691	0.0129021	0.385886	- && - && -
108251948	77.8548	78.4848	33.5855	14.8579	40.2025	26.4082	63.3084	27.1562	1.21588	0.0119595	0.378341	abscisic acid and environmental stress-inducible protein-like
103507547	29.9442	79.5175	58.7747	20.1643	29.4165	22.7657	56.0788	24.1155	1.21574	0.00858142	0.340924	uncharacterized LOC103507547
113468103	115.784	135.283	74.6345	13.7966	83.3466	42.7994	108.567	46.6476	1.21524	0.0158606	0.421864	uncharacterized LOC113468103
novel.3095	837.438	1588.28	977.712	178.295	824.642	462.598	1134.48	488.512	1.21515	0.00498245	0.279912	- && - && -
novel.3483	30.9423	20.6539	67.1711	11.6741	18.6304	20.9444	39.5891	17.083	1.21134	0.027655	0.522457	- && - && -
113465970	59.8883	38.2097	118.482	39.2673	8.82494	45.5313	72.1934	31.2079	1.21096	0.0313871	0.547296	uncharacterized LOC113465970
113465435	18.9646	45.4386	27.988	8.49023	16.6693	14.57	30.797	13.2432	1.21052	0.0289876	0.532204	adenylate kinase 8-like
108253451	55.8958	60.929	63.4394	5.30639	43.1441	29.14	60.088	25.8635	1.21031	0.0260656	0.51095	uncharacterized LOC108253451
novel.165	96.8195	159.035	167.928	16.9805	103.938	61.9226	141.261	60.9471	1.21029	0.0138353	0.398331	- && - && -
103507930	19.9628	46.4712	50.3783	6.36767	30.397	13.6594	38.9374	16.808	1.20889	0.0427099	0.614386	uncharacterized LOC103507930
novel.1074	72.8641	45.4386	78.3663	25.4707	32.3581	27.3188	65.5563	28.3825	1.20864	0.00221469	0.219122	- && - && -
103519272	27.9479	25.8174	35.4514	3.18384	21.5721	13.6594	29.7389	12.8051	1.20847	0.0470044	0.638314	uncharacterized LOC103519272
103522041	574.928	328.397	647.455	189.969	194.149	287.758	516.926	223.958	1.20615	0.000113916	0.0683622	60S ribosomal protein L4-like
103516782	24.9535	17.5558	20.5245	9.55151	5.88329	11.8381	21.0113	9.09098	1.20582	0.0441812	0.625981	glutamate [NMDA] receptor subunit 1-like
103507555	208.611	247.847	174.458	33.9609	150.024	89.2414	210.305	91.0754	1.20512	0.00473339	0.279729	protein PXR1-like
103518669	76.8567	108.433	68.104	11.6741	43.1441	54.6376	84.4645	36.4853	1.20346	0.0120244	0.378341	uncharacterized LOC103518669%2C transcript variant X3
113473045	41.9218	15.4904	54.11	13.7966	12.7471	21.855	37.1741	16.1329	1.20288	0.0310433	0.544643	uncharacterized LOC113473045
103506081	32.9386	41.3078	43.8478	10.6128	19.611	20.9444	39.3647	17.0561	1.19976	0.0107247	0.370229	uncharacterized LOC103506081
103507601	286.466	336.658	223.904	26.532	196.11	145.7	282.343	122.781	1.19948	0.0149315	0.412094	polyamine-modulated factor 1-binding protein 1-like%2C transcript variant X1
108252137	58.8902	113.596	41.049	19.103	51.9691	21.855	71.1785	30.9757	1.19766	0.0177753	0.441978	protein Ycf2-like
103513758	27.9479	111.531	90.4944	16.9805	59.8135	23.6763	76.6578	33.4901	1.19343	0.0322002	0.552799	neprilysin-2-like
108253680	173.676	324.266	77.4333	30.7771	129.432	91.0626	191.792	83.7574	1.19276	0.0213455	0.471413	Golgi-associated plant pathogenesis-related protein 1-like
103509622	31.9404	51.6347	26.1221	10.6128	24.5137	12.7488	36.5657	15.9584	1.19212	0.0234318	0.495119	SRSF protein kinase 1-like
113468595	17.9665	55.7655	31.7197	6.36767	17.6499	21.855	35.1506	15.2909	1.19051	0.0446767	0.628301	uncharacterized LOC113468595
103512865	81.8474	88.8117	55.043	12.7353	54.9107	30.9613	75.234	32.8691	1.18992	0.0128492	0.385886	uncharacterized LOC103512865
103519664	95.8213	224.095	93.2932	38.206	85.3077	57.3695	137.736	60.2944	1.18913	0.00545774	0.286082	probable aconitate hydratase%2C mitochondrial%2C transcript variant X2
103513581	23.9553	24.7847	38.2502	14.8579	8.82494	14.57	28.9967	12.751	1.18811	0.0251566	0.506619	protein MAK16 homolog
103513161	37.9293	67.1251	56.9088	26.532	27.4554	17.3019	53.9877	23.7631	1.18759	0.00568153	0.288843	leupaxin-like
103514595	194.637	419.274	363.843	47.7575	224.546	156.628	325.918	142.977	1.18736	0.00904524	0.351496	uncharacterized LOC103514595%2C transcript variant X2
103505754	17.9665	48.5366	36.3843	13.7966	18.6304	12.7488	34.2958	15.0586	1.1873	0.0258207	0.510055	uncharacterized LOC103505754%2C transcript variant X4
103524292	78.853	153.871	91.4273	10.6128	80.405	50.9951	108.051	47.3376	1.18685	0.0262013	0.51095	uncharacterized LOC103524292%2C transcript variant X2
novel.2395	33.9367	42.3405	38.2502	4.24511	30.397	15.4806	38.1758	16.7076	1.186	0.0411766	0.603754	- && - && -
103505926	547.978	727.017	355.447	70.0444	417.714	228.567	543.481	238.775	1.18571	0.012055	0.378341	axoneme-associated protein mst101(2)-like%2C transcript variant X4
103515999	600.88	1451.97	1218.41	215.44	784.439	438.011	1090.42	479.297	1.18558	0.00487527	0.279912	serine-rich adhesin for platelets-like
103514998	58.8902	82.6156	71.8357	8.49023	56.8718	28.2294	71.1138	31.1972	1.18473	0.0239422	0.497015	uncharacterized LOC103514998
novel.2852	851.412	1053.35	718.357	133.721	596.174	424.352	874.373	384.749	1.18364	0.0040915	0.262941	- && - && -
novel.3467	49.9069	37.177	61.5735	22.2868	20.5915	22.7657	49.5525	21.8813	1.18108	0.0050949	0.279912	- && - && -
113470079	95.8213	109.466	144.604	21.2256	94.1327	39.1569	116.63	51.5051	1.1779	0.0112424	0.372806	probable WRKY transcription factor protein 1%2C transcript variant X1
novel.7768	65.8772	64.0271	63.4394	29.7158	29.4165	26.4082	64.4479	28.5135	1.17781	0.00117477	0.197366	- && - && -
103517824	104.805	155.937	132.476	13.7966	93.1521	66.4757	131.073	57.8082	1.17764	0.0176318	0.440982	DNA ligase 1-like
108254140	31.9404	56.7982	55.043	5.30639	34.3192	23.6763	47.9272	21.1006	1.17729	0.0360904	0.573735	uncharacterized LOC108254140
103522525	41.9218	66.0924	52.2442	8.49023	43.1441	19.1232	53.4195	23.5858	1.17542	0.0263963	0.512016	P-granule-associated novel protein 1-like
novel.344	17.9665	32.0135	39.1831	18.0417	9.80549	11.8381	29.7211	13.2285	1.17496	0.0317172	0.549635	- && - && -
103510330	44.9162	48.5366	46.6466	9.55151	31.3776	20.9444	46.6998	20.6245	1.17324	0.0137223	0.397112	hsp90 co-chaperone Cdc37-like
108252395	210.607	376.933	392.764	52.0026	244.157	138.415	326.768	144.858	1.1726	0.00851594	0.340843	uncharacterized LOC108252395
103514586	341.363	476.072	355.447	62.6154	301.028	156.628	390.961	173.424	1.17168	0.0064438	0.303322	uncharacterized LOC103514586
103505570	307.427	496.726	401.161	58.3703	294.165	182.125	401.771	178.22	1.17157	0.0076245	0.323706	uncharacterized LOC103505570
103510324	162.697	181.754	114.751	19.103	106.88	77.4032	153.067	67.7954	1.17155	0.0131475	0.387267	fructose-bisphosphate aldolase
108252918	32.9386	46.4712	80.2321	8.49023	44.1247	18.2125	53.214	23.6092	1.1711	0.0394956	0.591298	testis-specific serine/threonine-protein kinase 6
103516898	39.9256	88.8117	58.7747	13.7966	53.9302	15.4806	62.504	27.7358	1.17082	0.0313626	0.547296	uncharacterized LOC103516898
novel.515	114.786	92.9425	103.555	12.7353	84.3272	40.9782	103.761	46.0136	1.17042	0.0193172	0.454384	- && - && -
103518440	55.8958	107.4	84.8968	27.5932	61.7746	20.9444	82.7309	36.7707	1.1704	0.0102296	0.363126	uncharacterized LOC103518440
103518366	1080.98	1677.1	791.126	445.737	742.275	389.748	1183.07	525.92	1.1695	0.000460222	0.130455	NADH dehydrogenase [ubiquinone] 1 alpha subcomplex subunit 2-like
103509379	398.257	448.189	279.88	47.7575	282.398	170.287	375.442	166.814	1.16905	0.0112517	0.372806	-
113470385	606.868	976.929	617.601	105.067	604.999	268.635	733.799	326.233	1.16898	0.0111965	0.372806	uncharacterized LOC113470385
103505378	37.9293	117.727	75.5675	20.1643	45.1052	37.3357	77.0746	34.2017	1.16815	0.0135638	0.395404	cytochrome b-c1 complex subunit Rieske%2C mitochondrial-like
103518240	91.8288	101.204	122.214	8.49023	82.3661	49.1738	105.082	46.6767	1.16772	0.0306304	0.5441	uncharacterized LOC103518240
103508481	111.792	178.656	90.4944	33.9609	101.977	33.6932	126.981	56.5437	1.16613	0.0109664	0.372806	-
113470214	193.639	324.266	267.751	36.0835	197.09	116.56	261.885	116.578	1.16607	0.0109359	0.372806	uncharacterized LOC113470214%2C transcript variant X1
103513692	26.9497	26.8501	45.7137	15.9192	18.6304	10.0169	33.1712	14.8555	1.16606	0.0234676	0.495211	transcriptional repressor scratch 2-like
novel.2831	50.9051	105.335	96.092	28.6545	50.9885	32.7826	84.1106	37.4752	1.1654	0.00435733	0.266548	- && - && -
103517567	999.137	2061.26	1356.48	330.058	1018.79	620.137	1472.29	656.328	1.16526	0.00230071	0.219122	tubulin alpha-1 chain
113473351	36.9311	30.9808	29.8538	10.6128	11.7666	20.9444	32.5886	14.4413	1.16513	0.0208037	0.469656	uncharacterized LOC113473351
113466805	31.9404	58.8636	42.9149	15.9192	24.5137	19.1232	44.573	19.852	1.16388	0.0105509	0.367295	uncharacterized LOC113466805
103518777	39.9256	70.2232	38.2502	10.6128	37.2609	18.2125	49.4663	22.0287	1.1624	0.0242587	0.497866	uncharacterized LOC103518777%2C transcript variant X4
103521488	231.568	312.906	324.66	55.1865	196.11	136.594	289.712	129.297	1.16235	0.00288085	0.229901	myosin-10
113470498	918.288	1530.45	633.461	158.13	761.886	457.134	1027.4	459.05	1.16177	0.0105767	0.367498	keratin-associated protein 5-4-like
113472232	74.8604	74.354	67.1711	6.36767	48.0469	41.8888	72.1285	32.1011	1.16171	0.02835	0.527473	golgin subfamily A member 6-like protein 4
103508254	38.9274	55.7655	29.8538	5.30639	23.5332	26.4082	41.5156	18.4159	1.16157	0.0372713	0.577779	-
103518893	24.9535	38.2097	19.5916	7.42895	15.6888	13.6594	27.5849	12.259	1.16107	0.037796	0.580496	WD repeat-containing protein 78-like
103522186	104.805	28.9154	37.3173	15.9192	29.4165	30.9613	57.0124	25.4323	1.16047	0.030643	0.5441	uncharacterized LOC103522186
113473941	59.8883	41.3078	41.049	8.49023	27.4554	27.3188	47.415	21.0881	1.16043	0.0187034	0.448839	uncharacterized LOC113473941
103513171	67.8734	86.7463	37.3173	8.49023	46.0858	30.9613	63.979	28.5124	1.15973	0.0311391	0.54542	uncharacterized LOC103513171%2C transcript variant X2
113470608	131.754	171.427	139.94	46.6962	77.4634	73.7607	147.707	65.9734	1.1593	0.000230341	0.0996246	myosin-2 heavy chain-like
113471374	19.9628	59.8963	49.4454	14.8579	29.4165	13.6594	43.1015	19.3113	1.15836	0.0310718	0.544688	uncharacterized LOC113471374
113468492	31.9404	24.7847	40.1161	16.9805	16.6693	10.0169	32.2804	14.5556	1.15706	0.0219493	0.479291	uncharacterized LOC113468492
108252655	56.8939	90.8771	115.684	25.4707	60.794	31.8719	87.8182	39.3789	1.15667	0.00697459	0.310884	uncharacterized LOC108252655
103517606	140.738	187.95	322.794	85.9635	74.5217	132.041	217.161	97.5087	1.15432	0.00169421	0.216433	paramyosin%2C short form-like
novel.6508	43.9181	72.2886	30.7867	8.49023	38.2414	19.1232	48.9978	21.9516	1.15273	0.0367574	0.576973	- && - && -
103521954	52.9014	27.8827	47.5795	24.4094	10.786	22.7657	42.7879	19.3204	1.14952	0.0188918	0.451835	extensin-2-like
103519161	45.9144	89.8444	90.4944	19.103	51.9691	30.9613	75.4177	34.0111	1.14658	0.01086	0.372674	histone H2A%2C sperm-like%2C transcript variant X1
novel.3151	35.933	80.5502	91.4273	6.36767	49.0274	38.2463	69.3035	31.2138	1.14631	0.0474112	0.639362	- && - && -
108253006	20.9609	30.9808	19.5916	7.42895	15.6888	9.10626	23.8444	10.7413	1.1462	0.0477511	0.641917	nucleoside diphosphate kinase homolog 5-like
103509415	93.825	191.048	108.22	15.9192	104.919	56.4588	131.031	59.0989	1.14589	0.0266586	0.512373	uncharacterized LOC103509415
103510851	105.803	75.3867	115.684	38.206	27.4554	68.297	98.9576	44.6528	1.14456	0.0040947	0.262941	NADPH--cytochrome P450 reductase-like
103511188	31.9404	57.8309	31.7197	13.7966	27.4554	13.6594	40.497	18.3038	1.14344	0.0229707	0.492764	uncharacterized LOC103511188
103511416	27.9479	24.7847	33.5855	11.6741	13.7277	13.6594	28.7727	13.0204	1.14344	0.0236014	0.49635	phosphomannomutase 2
103520183	72.8641	142.512	116.616	20.1643	85.3077	44.6207	110.664	50.0309	1.14275	0.0145206	0.408145	uncharacterized LOC103520183%2C transcript variant X4
novel.1381	398.257	788.979	467.399	230.297	251.02	267.724	551.545	249.681	1.1427	0.000110778	0.0683622	- && - && -
113469200	1868.52	3368.65	1904.11	378.876	1762.05	1100.95	2380.43	1080.62	1.13914	0.00819736	0.33311	uncharacterized LOC113469200
103507090	139.739	39.2424	50.3783	37.1447	48.0469	19.1232	76.4534	34.7716	1.13901	0.0291679	0.532935	myb-like protein X%2C transcript variant X2
103517458	119.777	148.708	112.885	18.0417	89.2299	65.5651	127.123	57.6123	1.13793	0.0123882	0.379778	WEB family protein At4g27595%2C chloroplastic-like
103513058	307.427	491.563	286.41	59.4316	240.234	193.053	361.8	164.24	1.13769	0.00712307	0.3135	protein CDV3 homolog A-like
103509729	44.9162	87.779	32.6526	18.0417	33.3387	23.6763	55.116	25.0189	1.13487	0.0187533	0.449532	uncharacterized LOC103509729
113466862	26.9497	19.6212	29.8538	15.9192	13.7277	5.46376	25.4749	11.7035	1.13428	0.0497103	0.654238	uncharacterized LOC113466862
103505639	340.365	488.464	268.684	93.3925	221.604	184.857	365.838	166.618	1.13286	0.00126788	0.20028	high mobility group B protein 7-like
103524133	175.672	241.65	139.007	43.5124	118.646	91.0626	185.443	84.4072	1.13251	0.00291955	0.230329	putative WEB family protein At1g65010%2C chloroplastic
103507897	35.933	40.2751	93.2932	20.1643	22.5526	34.6038	56.5004	25.7736	1.13087	0.0199292	0.460883	elongation of very long chain fatty acids protein AAEL008004-like
103517771	89.8325	120.825	86.7626	13.7966	70.5995	50.9951	99.1401	45.1304	1.13076	0.0167286	0.430505	thioredoxin reductase 1%2C mitochondrial-like
103510753	177.669	246.814	259.355	38.206	175.518	98.3477	227.946	104.024	1.1303	0.00910967	0.353356	uncharacterized LOC103510753%2C transcript variant X1
103505007	105.803	152.839	169.794	14.8579	120.608	60.1013	142.812	65.1889	1.12951	0.0303307	0.543609	uncharacterized LOC103505007
103524611	124.767	220.997	179.123	40.3286	126.491	72.8501	174.962	79.8898	1.12911	0.00506827	0.279912	CAP-Gly domain-containing linker protein 1-like
novel.5610	33.9367	43.3732	48.5124	14.8579	23.5332	19.1232	41.9408	19.1714	1.12741	0.0113963	0.375197	- && - && -
103519148	129.758	216.866	177.257	35.0222	135.316	69.2076	174.627	79.8485	1.1272	0.00839632	0.338614	uncharacterized LOC103519148%2C transcript variant X2
108252409	30.9423	34.0789	77.4333	19.103	21.5721	24.5869	47.4848	21.754	1.12715	0.0208703	0.470165	malate dehydrogenase%2C cytoplasmic-like
103505551	667.755	880.888	881.62	124.17	574.602	413.424	810.088	370.732	1.12708	0.00668587	0.306521	uncharacterized LOC103505551
113465952	198.63	255.076	247.227	39.2673	151.005	130.22	233.644	106.83	1.12657	0.00571815	0.288843	arginine/serine-rich coiled-coil protein 2-like%2C transcript variant X1
novel.2546	25.9516	24.7847	38.2502	11.6741	10.786	18.2125	29.6622	13.5575	1.12596	0.0307067	0.5441	- && - && -
103510289	60.8865	21.6866	89.5614	28.6545	16.6693	33.6932	57.3782	26.339	1.12475	0.0325354	0.553902	-
103507468	28.946	81.5829	44.7807	13.7966	37.2609	20.0338	51.7699	23.6971	1.12378	0.0309291	0.544643	uncharacterized LOC103507468
103518868	59.8883	122.891	83.9639	29.7158	59.8135	32.7826	88.9143	40.7706	1.12341	0.00662685	0.30535	proteasome subunit beta type-7-like
108254660	84.8418	166.264	150.202	39.2673	91.191	53.727	133.769	61.3951	1.12219	0.00435644	0.266548	uncharacterized LOC108254660
103517790	109.795	245.781	190.318	23.3481	151.005	76.4926	181.965	83.6151	1.12011	0.0274235	0.520974	uncharacterized LOC103517790%2C transcript variant X2
103524337	120.775	256.108	166.062	33.9609	136.296	79.2245	180.982	83.1606	1.11977	0.0122256	0.378373	uncharacterized LOC103524337
103505631	61.8846	78.4848	29.8538	9.55151	40.2025	28.2294	56.7411	25.9945	1.11947	0.0363951	0.575151	PDZ and LIM domain protein 7-like
103513717	346.354	597.93	342.386	59.4316	342.212	191.232	428.89	197.625	1.11682	0.0166954	0.430169	uncharacterized LOC103513717%2C transcript variant X1
103521837	184.656	418.241	226.702	70.0444	218.662	93.7945	276.533	127.5	1.11607	0.00956564	0.358379	uncharacterized LOC103521837%2C transcript variant X1
103515613	105.803	167.296	129.678	11.6741	113.744	60.1013	134.259	61.8397	1.11595	0.0392019	0.590025	luc7-like protein 3
113468245	39.9256	44.4059	35.4514	10.6128	21.5721	22.7657	39.9276	18.3168	1.11561	0.0170237	0.43495	uncharacterized LOC113468245
103516690	86.8381	125.989	127.812	39.2673	70.5995	47.3526	113.546	52.4065	1.1144	0.00145239	0.207526	uncharacterized LOC103516690%2C transcript variant X3
103517561	32.9386	92.9425	67.1711	19.103	50.008	20.0338	64.3507	29.7149	1.1138	0.0283471	0.527473	protein lifeguard 1-like%2C transcript variant X2
103506410	76.8567	150.773	75.5675	16.9805	73.5412	49.1738	101.066	46.5651	1.11376	0.0212659	0.471052	palmitoyltransferase ZDHHC16-like
103523801	258.518	84.6809	127.812	95.5151	73.5412	49.1738	157.004	72.7433	1.11238	0.00869829	0.34296	gamma-gliadin-like
novel.3051	23.9553	21.6866	28.9209	12.7353	13.7277	8.19564	24.8543	11.5529	1.11189	0.0410527	0.60254	- && - && -
113468287	31.9404	71.2559	70.9028	20.1643	43.1441	17.3019	58.0331	26.8701	1.11174	0.0233032	0.494186	uncharacterized LOC113468287
novel.1890	305.43	477.105	1306.1	337.487	260.826	368.804	696.213	322.372	1.11109	0.00957513	0.358379	- && Q8MUF6.1 RecName: Full=Paramyosin; AltName: Allergen=Blo t 11 && -
103522030	42.92	118.76	25.1892	18.0417	36.2803	31.8719	62.2897	28.7313	1.11108	0.0447309	0.628649	caltractin-like
103524377	123.769	80.5502	112.885	79.5959	47.0663	20.9444	105.735	49.2022	1.11018	0.0116634	0.378341	RE1-silencing transcription factor B-like
103506481	233.564	344.92	359.179	44.5737	238.273	151.164	312.554	144.67	1.11008	0.0135813	0.395404	uncharacterized LOC103506481
103519025	47.9107	119.793	53.1771	30.7771	46.0858	25.4975	73.6268	34.1201	1.10868	0.0149139	0.412094	cilia- and flagella-associated protein 20-like
novel.4414	74.8604	91.9098	26.1221	24.4094	42.1636	22.7657	64.2974	29.7796	1.10828	0.0264326	0.512016	- && - && -
103513660	218.592	501.889	375.039	91.2699	248.079	168.466	365.173	169.272	1.10816	0.00435992	0.266548	uncharacterized LOC103513660%2C transcript variant X1
103508326	180.663	275.729	277.081	38.206	184.343	117.471	244.491	113.34	1.10753	0.0120705	0.378341	tubulin beta chain-like
novel.6873	23.9553	28.9154	37.3173	8.49023	20.5915	12.7488	30.0627	13.9435	1.10606	0.037849	0.580496	- && - && -
108252271	33.9367	57.8309	41.049	14.8579	30.397	16.3913	44.2722	20.5487	1.10522	0.0192365	0.454048	radial spoke head 1 homolog
108252533	1314.55	2239.91	4647.87	1331.9	1383.55	1099.13	2734.11	1271.53	1.10465	0.00324191	0.238493	cytochrome b-like
113467439	16.9684	23.752	28.9209	11.6741	10.786	10.0169	23.2137	10.8257	1.10415	0.0486372	0.647303	E3 ubiquitin-protein ligase DCST1-like
113472462	36.9311	28.9154	38.2502	23.3481	10.786	14.57	34.6989	16.2347	1.10343	0.0250715	0.505936	unconventional myosin-Va-like
novel.3494	43.9181	30.9808	43.8478	18.0417	10.786	26.4082	39.5822	18.412	1.10071	0.0229778	0.492764	- && - && -
103513936	1348.49	1606.87	1004.77	202.704	1005.06	638.349	1320.04	615.372	1.10065	0.0101317	0.361453	vicilin-like seed storage protein At2g18540
103507999	187.65	394.489	271.483	76.412	220.623	101.08	284.541	132.705	1.09965	0.00666164	0.306292	uncharacterized LOC103507999
103508207	37.9293	51.6347	59.7076	15.9192	22.5526	30.9613	49.7572	23.1444	1.0984	0.0121131	0.378362	uncharacterized LOC103508207
113471147	136.745	53.7001	104.488	44.5737	57.8524	35.5144	98.3112	45.9802	1.09834	0.0069801	0.310884	uncharacterized LOC113471147%2C transcript variant X2
novel.2326	27.9479	19.6212	29.8538	11.6741	11.7666	12.7488	25.8076	12.0631	1.09792	0.0383489	0.583965	- && - && -
103506359	101.81	163.166	157.665	46.6962	110.802	40.0676	140.88	65.8553	1.09742	0.00753906	0.323706	regulator of nonsense transcripts 2-like
103516882	126.764	141.479	163.263	29.7158	94.1327	77.4032	143.835	67.0839	1.09722	0.00509279	0.279912	uncharacterized LOC103516882%2C transcript variant X3
103513808	36.9311	40.2751	46.6466	18.0417	23.5332	16.3913	41.2843	19.3221	1.09715	0.0122192	0.378373	putative homeodomain transcription factor
108252218	25.9516	24.7847	61.5735	12.7353	21.5721	18.2125	37.4366	17.5066	1.09714	0.0388388	0.587207	uncharacterized LOC108252218
103513144	26.9497	26.8501	24.2562	13.7966	13.7277	9.10626	26.0187	12.2102	1.096	0.0370579	0.577779	uncharacterized LOC103513144
103524385	95.8213	129.087	100.757	18.0417	79.4245	54.6376	108.555	50.7013	1.09436	0.0143798	0.407374	E3 ubiquitin-protein ligase MARCH2-like
novel.835	42.92	35.1116	27.988	15.9192	10.786	22.7657	35.3398	16.4903	1.09398	0.0266132	0.512373	- && - && -
108252022	56.8939	68.1578	50.3783	16.9805	28.4359	36.4251	58.4767	27.2805	1.09189	0.00853147	0.340843	troponin C-like
103523268	20.9609	28.9154	36.3843	7.42895	13.7277	19.1232	28.7536	13.4266	1.09025	0.0468297	0.638096	DNA-directed RNA polymerase II subunit RPB1-like
103520632	639.807	1040.96	373.173	118.863	527.535	318.719	684.645	321.706	1.0889	0.0176222	0.440982	protein app1-like
novel.1451	58.8902	119.793	111.952	27.5932	71.5801	37.3357	96.8782	45.503	1.08888	0.0117617	0.378341	- && - && -
103509036	306.429	459.549	310.666	56.2478	254.943	194.874	358.881	168.688	1.08759	0.0111888	0.372806	uncharacterized LOC103509036
113470003	28.946	59.8963	47.5795	7.42895	25.4943	30.9613	45.4739	21.2948	1.08549	0.0424119	0.614386	uncharacterized LOC113470003
novel.5925	202.622	338.724	432.88	57.309	258.865	142.968	324.742	153.047	1.08454	0.015459	0.416304	- && - && -
103511862	517.036	868.496	844.303	130.537	580.485	341.485	743.278	350.836	1.0826	0.0102494	0.363149	uncharacterized LOC103511862
103514390	59.8883	135.283	57.8418	13.7966	75.5023	30.0507	84.3377	39.7832	1.081	0.0485902	0.64708	uncharacterized LOC103514390
103513307	74.8604	101.204	92.3602	26.532	64.7162	35.5144	89.4749	42.2542	1.08051	0.00609298	0.295427	dynein regulatory complex subunit 3-like
103507661	164.693	251.977	306.935	45.635	185.324	111.096	241.202	114.018	1.07977	0.0118235	0.378341	uncharacterized protein DDB_G0287625-like
103524926	32.9386	55.7655	49.4454	10.6128	39.222	15.4806	46.0498	21.7718	1.07849	0.0400752	0.594454	uncharacterized LOC103524926
103524809	219.591	297.416	268.684	66.8605	206.896	98.3477	261.897	124.035	1.07739	0.00468313	0.279078	A-kinase anchor protein 9-like%2C transcript variant X2
103515250	49.9069	128.054	53.1771	24.4094	55.8913	29.14	77.0461	36.4802	1.07598	0.0249221	0.503831	uncharacterized LOC103515250%2C transcript variant X1
103517456	45.9144	29.9481	61.5735	22.2868	14.7082	28.2294	45.812	21.7415	1.07523	0.0217768	0.477478	-
103520824	237.557	216.866	382.502	58.3703	57.8524	280.473	278.975	132.232	1.075	0.0354918	0.572129	matrix metalloproteinase-14-like
103506306	51.9032	91.9098	85.8297	12.7353	57.8524	38.2463	76.5476	36.278	1.07317	0.0274916	0.521453	dynein heavy chain 3%2C axonemal-like
103511720	110.793	183.82	170.726	19.103	125.51	76.4926	155.113	73.702	1.0713	0.0301844	0.542506	protein kinase 4-like
103517272	36.9311	16.5231	48.5124	15.9192	11.7666	20.9444	33.9889	16.2101	1.06856	0.0492881	0.651495	ubiquitin-like-conjugating enzyme ATG3
113467639	54.8976	44.4059	70.9028	7.42895	48.0469	25.4975	56.7354	26.9911	1.06843	0.0482475	0.645741	Golgi-associated plant pathogenesis-related protein 1-like
103512966	43.9181	112.564	106.354	23.3481	63.7357	38.2463	87.612	41.7767	1.06651	0.0216933	0.477119	major royal jelly protein 1-like%2C transcript variant X2
113473081	80.8492	51.6347	26.1221	23.3481	16.6693	35.5144	52.8687	25.1773	1.06514	0.0345097	0.563554	uncharacterized LOC113473081
novel.3682	34.9349	57.8309	50.3783	8.49023	32.3581	27.3188	47.7147	22.7224	1.06319	0.0351949	0.570553	- && Q9M531.1 RecName: Full=Histone H2A && -
103521612	23.9553	59.8963	40.1161	12.7353	24.5137	21.855	41.3226	19.7014	1.06297	0.034327	0.562035	ABC transporter G family member 20-like
103515339	40.9237	30.9808	50.3783	19.103	16.6693	22.7657	40.7609	19.5127	1.06278	0.0179542	0.444491	uncharacterized LOC103515339
103510684	37.9293	43.3732	65.3052	19.103	27.4554	23.6763	48.8692	23.4116	1.0616	0.0138738	0.398899	uncharacterized LOC103510684
novel.1512	164.693	395.522	225.769	74.2895	200.032	101.99	261.995	125.437	1.06156	0.00984179	0.358936	- && - && -
113469884	94.8232	35.1116	32.6526	20.1643	28.4359	29.14	54.1958	25.9134	1.06118	0.0339564	0.560736	uncharacterized LOC113469884
103505930	109.795	130.119	106.354	14.8579	82.3661	68.297	115.423	55.1737	1.06071	0.0253179	0.507642	testis-specific serine/threonine-protein kinase 4-like
103522535	110.793	144.577	102.622	19.103	90.2105	61.9226	119.331	57.0787	1.06023	0.0194747	0.455064	uncharacterized LOC103522535
103521605	500.068	964.537	841.504	174.05	590.29	341.485	768.703	368.608	1.05989	0.0070994	0.3135	myosin-13-like%2C transcript variant X1
103511800	58.8902	98.106	82.098	13.7966	55.8913	44.6207	79.698	38.1029	1.05957	0.0231438	0.492764	sperm-associated antigen 6-like
novel.5694	138.741	68.1578	49.4454	52.0026	42.1636	29.14	85.4482	41.1021	1.05828	0.0172343	0.436055	- && - && -
113473803	31.9404	53.7001	45.7137	9.55151	33.3387	20.0338	43.7847	20.9746	1.05684	0.0369167	0.577406	uncharacterized LOC113473803
novel.4386	30.9423	21.6866	52.2442	23.3481	14.7082	12.7488	34.9577	16.935	1.05535	0.0444661	0.626211	- && - && -
103506385	69.8697	76.4194	132.476	14.8579	74.5217	44.6207	92.9218	44.6668	1.05471	0.033335	0.559965	uncharacterized LOC103506385
103508068	98.8157	179.689	150.202	23.3481	98.0549	84.6883	142.902	68.6971	1.05337	0.019759	0.458694	uncharacterized LOC103508068
103508810	116.782	198.277	204.312	37.1447	143.16	70.1182	173.124	83.4744	1.05117	0.0158988	0.421864	uncharacterized LOC103508810
113465471	65.8772	86.7463	110.086	46.6962	41.1831	39.1569	87.5698	42.3454	1.05099	0.00275467	0.226904	uncharacterized LOC113465471
103505143	59.8883	124.956	48.5124	21.2256	50.9885	40.0676	77.7856	37.4272	1.05042	0.0239958	0.497015	uncharacterized LOC103505143
novel.1864	44.9162	57.8309	131.543	36.0835	50.008	27.3188	78.0968	37.8034	1.05022	0.02375	0.496922	- && - && -
103514072	28.946	45.4386	90.4944	19.103	31.3776	29.14	54.9597	26.5402	1.04988	0.0325518	0.553902	type II inositol 1%2C4%2C5-trisphosphate 5-phosphatase-like
113471946	106.801	121.858	101.69	19.103	91.191	49.1738	110.116	53.156	1.04777	0.0212805	0.471052	uncharacterized LOC113471946
103515606	134.749	210.67	231.367	33.9609	164.732	80.1351	192.262	92.9427	1.04744	0.0220007	0.479432	uncharacterized LOC103515606
103521414	125.765	28.9154	66.2381	35.0222	38.2414	33.6932	73.6397	35.6523	1.04724	0.0318757	0.549635	phospholipase A1 member A-like
103518635	121.773	260.239	184.72	70.0444	145.121	59.1907	188.911	91.4521	1.04656	0.00880192	0.34582	uncharacterized LOC103518635
103517373	805.498	1727.7	973.048	183.601	862.883	652.009	1168.75	566.164	1.04521	0.019413	0.454384	uncharacterized LOC103517373%2C transcript variant X2
108253576	101.81	137.348	76.5004	21.2256	80.405	50.9951	105.22	50.8752	1.04446	0.0192397	0.454048	uncharacterized LOC108253576
103514838	87.8362	132.185	189.385	32.8996	113.744	51.9057	136.469	66.183	1.04347	0.0202084	0.463504	sporozoite surface protein 2-like
novel.8011	58.8902	68.1578	90.4944	32.8996	36.2803	36.4251	72.5141	35.2017	1.04298	0.00398122	0.260538	- && - && -
novel.7707	43.9181	54.7328	76.5004	20.1643	25.4943	39.1569	58.3838	28.2718	1.04167	0.0147267	0.410575	- && - && -
103516688	81.8474	70.2232	66.2381	40.3286	29.4165	36.4251	72.7696	35.39	1.04087	0.0032152	0.238493	cGMP-dependent protein kinase%2C isozyme 2 forms cD5/T2-like
103516746	42.92	74.354	56.9088	16.9805	39.222	28.2294	58.0609	28.1439	1.04035	0.0171937	0.435642	interaptin-like
novel.4103	932.262	461.614	333.057	214.378	264.748	360.608	575.644	279.911	1.03935	0.00488684	0.279912	- && P17704.2 RecName: Full=40S ribosomal protein S17 && PF00833:Ribosomal S17
103520651	137.743	216.866	148.336	35.0222	109.821	100.169	167.648	81.6709	1.03409	0.0103076	0.364076	E3 ubiquitin-protein ligase MARCH8-like%2C transcript variant X5
103522274	48.9088	38.2097	43.8478	13.7966	22.5526	27.3188	43.6554	21.2227	1.03386	0.0195648	0.456022	sodium-independent sulfate anion transporter-like
103507843	50.9051	90.8771	87.6956	22.2868	59.8135	30.0507	76.4926	37.3837	1.03146	0.0194189	0.454384	-
103505944	55.8958	38.2097	70.9028	14.8579	42.1636	23.6763	55.0028	26.8993	1.03079	0.0284551	0.528403	uncharacterized LOC103505944
103509530	113.788	59.8963	81.1651	49.8801	30.397	44.6207	84.9497	41.6326	1.03041	0.007127	0.3135	ornithine decarboxylase antizyme 1
113471358	88.8343	70.2232	103.555	52.0026	29.4165	47.3526	87.5377	42.9239	1.03033	0.00453683	0.272944	uncharacterized LOC113471358
103523797	1185.79	1108.08	1077.54	473.33	458.897	719.395	1123.8	550.541	1.0288	3.24618e-05	0.0356571	uncharacterized LOC103523797
113467079	32.9386	33.0462	32.6526	21.2256	12.7471	14.57	32.8791	16.1809	1.0281	0.030991	0.544643	uncharacterized LOC113467079
103521615	54.8976	58.8636	33.5855	21.2256	22.5526	28.2294	49.1156	24.0025	1.02773	0.0164127	0.426676	E3 ubiquitin-protein ligase RNF103-like
103521121	42.92	24.7847	64.3723	24.4094	21.5721	19.1232	44.0256	21.7015	1.02609	0.0316499	0.548958	casein kinase I-like
103509588	54.8976	92.9425	86.7626	13.7966	51.9691	49.1738	78.2009	38.3132	1.02398	0.0288696	0.530952	anoctamin-5-like
103515055	52.9014	73.3213	35.4514	12.7353	37.2609	29.14	53.8914	26.3787	1.02371	0.0333696	0.559965	uncharacterized LOC103515055%2C transcript variant X3
103510618	77.8548	104.302	46.6466	13.7966	66.6773	31.8719	76.2678	37.4486	1.02228	0.0473945	0.639362	uncharacterized LOC103510618%2C transcript variant X2
103518287	118.779	119.793	248.16	85.9635	63.7357	90.152	162.244	79.9504	1.0222	0.0049328	0.279912	-
103505714	54.8976	74.354	55.9759	9.55151	40.2025	40.9782	61.7425	30.2441	1.02205	0.0369729	0.577779	golgin subfamily A member 6-like protein 7
103508270	81.8474	276.762	125.013	38.206	117.666	81.9564	161.207	79.2761	1.02163	0.0318946	0.549635	ADP%2CATP carrier protein-like%2C transcript variant X2
103518654	129.758	154.904	116.616	45.635	87.2688	64.6545	133.76	65.8528	1.01962	0.00203997	0.219122	uncharacterized LOC103518654
103521982	32.9386	39.2424	81.1651	20.1643	24.5137	30.9613	51.1153	25.2131	1.0189	0.0310437	0.544643	uncharacterized LOC103521982
103512215	26.9497	60.929	86.7626	22.2868	26.4748	37.3357	58.2138	28.6991	1.01822	0.034412	0.562563	putative uncharacterized protein DDB_G0282133%2C transcript variant X2
103514453	2898.59	4786.54	2782.94	630.399	2882.81	1660.98	3489.36	1724.73	1.01645	0.0163431	0.426676	keratin-associated protein 5-3-like
103522271	31.9404	28.9154	47.5795	15.9192	17.6499	20.0338	36.1451	17.8676	1.0163	0.0300074	0.54054	eukaryotic initiation factor 4A-I-like
103512039	89.8325	95.0079	73.7016	13.7966	60.794	52.8163	86.1807	42.469	1.01544	0.0279147	0.524698	c-Myc-binding protein
novel.6586	461.14	340.789	177.257	67.9218	151.985	264.082	326.395	161.33	1.01442	0.0231316	0.492764	- && - && -
103507681	1184.79	2317.37	900.279	269.565	1221.76	691.165	1467.48	727.498	1.01201	0.0261397	0.51095	chorion class high-cysteine HCB protein 13-like
113472237	49.9069	36.1443	117.549	42.4511	35.2998	23.6763	67.8669	33.8091	1.01141	0.0375502	0.578826	uncharacterized LOC113472237
103517087	187.65	239.585	230.434	59.4316	170.615	96.5264	219.223	108.858	1.00868	0.00570057	0.288843	trypsin-3-like
103507210	206.615	271.599	291.075	146.456	107.86	128.398	256.429	127.572	1.00828	0.000200845	0.0962438	succinate dehydrogenase cytochrome b560 subunit%2C mitochondrial-like
103522420	88.8343	59.8963	32.6526	38.206	32.3581	20.0338	60.4611	30.1993	1.00428	0.0305198	0.5441	branched-chain-amino-acid aminotransferase%2C cytosolic-like
103506616	63.8809	85.7136	97.9578	28.6545	57.8524	37.3357	82.5174	41.2809	0.998042	0.00919384	0.353725	PXMP2/4 family protein 4-like
novel.4704	86.8381	36.1443	77.4333	21.2256	49.0274	30.0507	66.8052	33.4346	0.997949	0.029857	0.539952	- && - && -
novel.3275	735.628	540.099	342.386	184.662	253.962	371.536	539.371	270.053	0.996691	0.00350978	0.250427	- && - && -
103511646	107.799	159.035	136.208	49.8801	92.1716	60.1013	134.347	67.3843	0.994148	0.00320151	0.238493	histone-lysine N-methyltransferase%2C H3 lysine-79 specific-like
103506071	62.8827	106.368	89.5614	14.8579	78.4439	36.4251	86.2706	43.2423	0.993765	0.0463249	0.63611	uncharacterized protein PFB0145c-like
113467690	62.8827	123.923	102.622	24.4094	88.2494	32.7826	96.4762	48.4804	0.991599	0.0372922	0.577779	uncharacterized LOC113467690
103521594	56.8939	93.9752	52.2442	13.7966	60.794	27.3188	67.7044	33.9698	0.991383	0.049852	0.655698	uncharacterized LOC103521594
113471207	689.714	802.404	652.119	288.668	386.336	403.407	714.746	359.47	0.990594	2.87997e-05	0.0356571	uncharacterized LOC113471207
103517470	66.8753	101.204	66.2381	10.6128	55.8913	50.9951	78.1058	39.1664	0.989929	0.0485782	0.64708	uncharacterized LOC103517470
108253829	64.879	102.237	80.2321	27.5932	42.1636	54.6376	82.4493	41.4648	0.985879	0.0095699	0.358379	dopamine N-acetyltransferase-like
103512679	43.9181	105.335	98.8908	24.4094	58.8329	41.8888	82.7146	41.7104	0.985298	0.0269813	0.515663	uncharacterized LOC103512679%2C transcript variant X1
novel.2137	186.652	86.7463	127.812	42.4511	58.8329	101.08	133.737	67.4545	0.983867	0.0144231	0.407552	- && - && -
103516908	28.946	39.2424	36.3843	18.0417	15.6888	19.1232	34.8576	17.6179	0.983588	0.0318114	0.549635	histone-lysine N-methyltransferase setd3-like
103515984	88.8343	44.4059	38.2502	28.6545	20.5915	37.3357	57.1635	28.8606	0.982956	0.0325581	0.553902	1%2C4-alpha-glucan-branching enzyme-like
103520652	32.9386	49.5693	35.4514	15.9192	24.5137	19.1232	39.3198	19.852	0.982613	0.0299506	0.540354	uncharacterized LOC103520652%2C transcript variant X2
103509574	67.8734	108.433	111.952	23.3481	60.794	61.9226	96.0861	48.6882	0.976383	0.0184966	0.447909	neurofilament heavy polypeptide-like
103522349	146.726	91.9098	165.129	48.8188	86.2883	70.1182	134.588	68.4084	0.975508	0.00526404	0.280565	glutamic acid-rich protein%2C transcript variant X2
103516509	196.633	312.906	231.367	60.4929	207.876	108.365	246.969	125.578	0.974473	0.0148619	0.411772	uncharacterized LOC103516509%2C transcript variant X3
novel.7351	48.9088	36.1443	44.7807	28.6545	17.6499	20.0338	43.2779	22.1127	0.973958	0.0245361	0.500511	- && - && -
novel.3290	513.043	878.823	476.728	128.415	560.874	264.992	622.865	318.094	0.968896	0.0256372	0.50853	- && - && -
108253265	123.769	141.479	185.653	59.4316	71.5801	99.2583	150.301	76.7566	0.967147	0.00262127	0.221859	uncharacterized LOC108253265
103512453	47.9107	97.0733	111.952	38.206	57.8524	35.5144	85.6452	43.8576	0.966579	0.0183313	0.447244	uncharacterized LOC103512453
103508202	67.8734	100.171	58.7747	27.5932	49.0274	39.1569	75.6065	38.5925	0.966023	0.0128182	0.385886	progestin and adipoQ receptor family member 4
103511497	33.9367	46.4712	33.5855	10.6128	28.4359	19.1232	37.9978	19.3906	0.964706	0.0487222	0.647821	nuclear envelope phosphatase-regulatory subunit 1
novel.563	220.589	452.32	851.767	280.177	142.18	359.697	508.225	260.685	0.963217	0.0286191	0.528575	- && - && -
novel.7656	42.92	34.0789	72.7687	33.9609	20.5915	22.7657	49.9225	25.7727	0.960619	0.0346969	0.564194	- && - && -
103508241	138.741	226.16	227.635	67.9218	120.608	115.65	197.512	101.393	0.960023	0.00368928	0.254767	E3 ubiquitin-protein ligase RNF123-like
108252467	1787.67	1001.71	528.972	530.639	614.804	560.946	1106.12	568.796	0.95934	0.00852286	0.340843	uncharacterized LOC108252467
novel.2088	1609	1764.87	1563.59	1085.69	643.24	812.279	1645.82	847.069	0.958546	0.000108329	0.0683622	- && - && -
novel.7254	185.654	85.7136	115.684	43.5124	47.0663	108.365	129.017	66.3144	0.956429	0.0248973	0.503831	- && Q24154.1 RecName: Full=60S ribosomal protein L29; AltName: Full=L43 && PF01779:Ribosomal L29e protein family
103519130	43.9181	60.929	138.074	56.2478	28.4359	40.9782	80.9737	41.8873	0.955058	0.0423626	0.614386	ras GTPase-activating-like protein IQGAP1
103516983	41.9218	67.1251	87.6956	30.7771	34.3192	36.4251	65.5808	33.8404	0.954502	0.0171548	0.435642	ankyrin-3
novel.4673	74.8604	70.2232	153.001	52.0026	37.2609	64.6545	99.3615	51.306	0.954171	0.0183072	0.447244	- && - && -
novel.582	93.825	180.722	93.2932	78.5346	55.8913	55.5482	122.613	63.3247	0.954035	0.00919577	0.353725	- && - && -
103509971	76.8567	196.212	145.537	40.3286	112.763	62.8332	139.535	71.975	0.953512	0.0281166	0.526413	glyceraldehyde-3-phosphate dehydrogenase-like
103518773	77.8548	144.577	76.5004	26.532	80.405	47.3526	99.6441	51.4298	0.950926	0.0304015	0.54366	proteasome subunit beta type-5-like
novel.5488	87.8362	82.6156	153.001	60.4929	46.0858	61.012	107.818	55.8635	0.950406	0.00800223	0.328459	- && - && -
103509910	71.866	132.185	115.684	25.4707	101.977	38.2463	106.578	55.2314	0.947158	0.0463571	0.63611	coiled-coil domain-containing protein 186-like
113466771	128.76	185.885	197.782	83.841	72.5606	109.275	170.809	88.5589	0.946398	0.00212963	0.219122	uncharacterized LOC113466771
novel.5176	93.825	52.6674	99.8237	48.8188	40.2025	39.1569	82.1054	42.7261	0.945828	0.0112661	0.372806	- && - && -
113472926	40.9237	33.0462	30.7867	14.8579	14.7082	24.5869	34.9189	18.051	0.94531	0.0455906	0.634462	uncharacterized LOC113472926
103507586	74.8604	223.062	151.135	38.206	129.432	65.5651	149.686	77.7345	0.943835	0.0443204	0.626211	c-Myc-binding protein homolog
novel.7195	77.8548	44.4059	67.1711	22.2868	30.397	45.5313	63.1439	32.7384	0.942755	0.0242001	0.497866	- && Q7PMU8.3 RecName: Full=Eukaryotic translation initiation factor 3 subunit C; Short=eIF3c; AltName: Full=Eukaryotic translation initiation factor 3 subunit 8 && PF05470:Eukaryotic translation initiation factor 3 subunit 8 N-terminus
103517266	43.9181	38.2097	44.7807	23.3481	28.4359	14.57	42.3028	22.118	0.940334	0.0329241	0.557021	ubiquitin-fold modifier 1
103516587	33.9367	62.9944	92.3602	47.7575	32.3581	19.1232	63.0971	33.0796	0.938652	0.0496313	0.653602	NADH dehydrogenase [ubiquinone] iron-sulfur protein 7%2C mitochondrial-like
novel.7989	40.9237	41.3078	35.4514	20.1643	14.7082	26.4082	39.2276	20.4269	0.937323	0.0358907	0.573735	- && - && -
113470722	42.92	43.3732	65.3052	15.9192	27.4554	35.5144	50.5328	26.2963	0.937276	0.0342143	0.56188	alanine--glyoxylate aminotransferase 2-like
103523575	1260.65	1519.09	2046.85	708.934	743.256	1068.16	1608.86	840.118	0.937149	0.000526147	0.138485	troponin T-like
novel.7820	494.079	394.489	442.21	154.947	225.526	314.166	443.593	231.546	0.936296	0.00140257	0.205978	- && - && -
113467514	53.8995	69.1905	63.4394	16.9805	37.2609	42.7994	62.1765	32.3469	0.935871	0.0254768	0.507677	-
113471770	56.8939	62.9944	50.3783	13.7966	43.1441	31.8719	56.7555	29.6042	0.93317	0.0368076	0.576973	uncharacterized LOC113471770
103507026	259.516	444.059	224.837	108.25	237.293	142.058	309.47	162.534	0.927952	0.0101287	0.361453	uncharacterized LOC103507026%2C transcript variant X2
103512656	70.8679	59.8963	105.421	39.2673	31.3776	53.727	78.7285	41.4573	0.924496	0.0163614	0.426676	translation machinery-associated protein 16%2C transcript variant X2
103522686	93.825	123.923	119.415	26.532	99.0354	51.9057	112.388	59.1577	0.923748	0.0307961	0.544327	probable palmitoyltransferase ZDHHC24
novel.4619	46.9125	50.602	52.2442	26.532	19.611	32.7826	49.9196	26.3085	0.921863	0.0225021	0.486509	- && Q96KR6.2 RecName: Full=Protein FAM210B && -
novel.1304	71.866	83.6482	94.2261	49.8801	42.1636	40.0676	83.2468	44.0371	0.9215	0.00572413	0.288843	- && - && -
novel.1001	126.764	87.779	113.818	89.1474	23.5332	61.012	109.453	57.8975	0.921445	0.0323361	0.553902	- && Q6P6Z8.1 RecName: Full=2-oxoglutarate dehydrogenase, mitochondrial; AltName: Full=2-oxoglutarate dehydrogenase complex component E1; Short=OGDC-E1; AltName: Full=Alpha-ketoglutarate dehydrogenase; Flags: Precursor && -
103514921	881.357	450.255	376.904	202.704	260.826	438.011	569.505	300.514	0.921225	0.013373	0.392434	60S ribosomal protein L28-like%2C transcript variant X1
103522129	187.65	199.31	180.989	73.2282	96.0938	130.22	189.316	99.8472	0.919648	0.00182666	0.219122	neuroguidin
108253428	414.228	612.388	422.618	99.7602	366.725	299.596	483.078	255.361	0.918556	0.0204852	0.464926	uncharacterized LOC108253428
103507864	99.8139	54.7328	33.5855	32.8996	41.1831	25.4975	62.7107	33.1934	0.917873	0.0471797	0.638662	phospholipase A2-like
103508041	84.8418	186.918	179.123	38.206	140.218	60.1013	150.294	79.5086	0.917744	0.046631	0.637709	cilia- and flagella-associated protein 57
108253990	336.373	223.062	514.978	224.991	150.024	194.874	358.138	189.963	0.91592	0.00574382	0.288895	ATP synthase subunit e%2C mitochondrial-like
103524333	66.8753	146.643	156.733	31.8384	83.3466	81.0457	123.417	65.4102	0.913222	0.0351416	0.570123	transcriptional activator protein Pur-alpha-like
103517035	85.8399	57.8309	82.098	31.8384	47.0663	40.9782	75.2563	39.961	0.912071	0.0117014	0.378341	zinc metalloproteinase nas-4-like
103510323	109.795	110.498	78.3663	39.2673	59.8135	59.1907	99.5533	52.7572	0.911983	0.00710554	0.3135	peptide transporter family 1-like
103507959	9929.48	7488.07	5931.58	2445.19	4795.86	5215.16	7783.04	4152.07	0.906408	0.00385197	0.256006	protein dachsous
novel.3806	149.721	208.604	159.531	80.6572	111.783	83.7776	172.619	92.0724	0.905892	0.00196064	0.219122	- && - && -
103513219	62.8827	27.8827	77.4333	27.5932	30.397	31.8719	56.0663	29.9541	0.905865	0.0440439	0.625276	ethanolamine kinase
103513647	135.747	191.048	123.147	40.3286	109.821	90.152	149.981	80.1007	0.901519	0.0180072	0.444883	glucokinase-like
113471812	40.9237	72.2886	93.2932	38.206	34.3192	38.2463	68.8352	36.9238	0.899973	0.0254862	0.507677	uncharacterized LOC113471812
113467804	140.738	112.564	162.33	75.3508	62.7551	84.6883	138.544	74.2647	0.899745	0.00286271	0.229901	uncharacterized LOC113467804
103518898	78.853	86.7463	91.4273	41.3899	48.0469	48.2632	85.6755	45.9	0.899206	0.00522995	0.279912	F-box only protein 43-like
novel.1302	85.8399	164.198	69.9699	33.9609	90.2105	47.3526	106.669	57.1747	0.897183	0.0432584	0.618135	- && - && -
113468652	61.8846	60.929	42.9149	31.8384	38.2414	19.1232	55.2428	29.7343	0.896105	0.0315629	0.548958	uncharacterized LOC113468652
novel.1717	74.8604	67.1251	74.6345	30.7771	38.2414	47.3526	72.2067	38.7903	0.89264	0.0112599	0.372806	- && - && -
113472790	66.8753	43.3732	45.7137	19.103	24.5137	40.0676	51.9874	27.8948	0.891391	0.040982	0.602142	uncharacterized LOC113472790
novel.7299	259.516	251.977	234.166	131.599	131.394	139.326	248.553	134.106	0.889618	0.000202248	0.0962438	- && - && -
103517322	833.446	502.922	588.68	276.994	312.795	448.939	641.683	346.243	0.889256	0.00202979	0.219122	uncharacterized LOC103517322
novel.3475	120.775	87.779	113.818	40.3286	30.397	102.901	107.457	57.8755	0.888478	0.0427061	0.614386	- && - && -
novel.2789	53.8995	67.1251	103.555	52.0026	33.3387	36.4251	74.86	40.5888	0.887879	0.0236853	0.496922	- && - && -
103510526	120.775	81.5829	98.8908	53.0639	59.8135	50.0845	100.416	54.3206	0.887204	0.00588023	0.293718	nucleolin-like
103505432	120.775	174.525	122.214	38.206	114.724	72.8501	139.171	75.2601	0.884288	0.0241337	0.497866	valacyclovir hydrolase-like
novel.6455	46.9125	40.2751	55.9759	27.5932	26.4748	23.6763	47.7212	25.9148	0.884097	0.0276975	0.522457	- && - && -
103507204	50.9051	140.446	132.476	49.8801	76.4828	49.1738	107.943	58.5122	0.883586	0.0340468	0.561324	uncharacterized LOC103507204
113465956	45.9144	84.6809	54.11	28.6545	43.1441	28.2294	61.5685	33.3427	0.883367	0.0310395	0.544643	translation factor GUF1 homolog%2C mitochondrial-like
113466449	114.786	166.264	156.733	63.6767	96.0938	77.4032	145.927	79.0579	0.883077	0.00416519	0.262941	uncharacterized LOC113466449
novel.6659	1440.31	683.644	420.752	299.281	554.991	526.342	848.237	460.204	0.881719	0.0279129	0.524698	- && - && -
103511367	51.9032	87.779	65.3052	32.8996	52.9496	25.4975	68.3292	37.1156	0.88105	0.0314019	0.547296	intraflagellar transport protein 74 homolog%2C transcript variant X1
novel.1324	81.8474	77.4521	51.3112	33.9609	45.1052	35.5144	70.2036	38.1935	0.876198	0.0180192	0.444883	- && - && -
novel.7152	59.8883	52.6674	75.5675	27.5932	32.3581	42.7994	62.7077	34.2503	0.86982	0.0222021	0.482341	- && - && -
103512038	102.808	286.056	243.495	61.5541	173.557	112.007	210.787	115.706	0.864191	0.0442383	0.626211	endoplasmic reticulum resident protein 44-like
103518551	110.793	117.727	142.739	53.0639	87.2688	63.7438	123.753	68.0255	0.862759	0.00658932	0.304938	uncharacterized LOC103518551
103506790	66.8753	68.1578	50.3783	42.4511	38.2414	21.855	61.8038	34.1825	0.858577	0.0307466	0.544327	uncharacterized LOC103506790%2C transcript variant X1
novel.4291	461.14	690.873	389.033	322.629	249.059	278.652	513.682	283.447	0.857695	0.00213287	0.219122	- && - && -
novel.4468	140.738	75.3867	68.104	58.3703	55.8913	42.7994	94.7428	52.3537	0.857017	0.0244239	0.500511	- && - && -
113472267	40.9237	41.3078	48.5124	21.2256	28.4359	22.7657	43.5813	24.1424	0.852214	0.0386744	0.585837	uncharacterized LOC113472267
103524886	165.691	326.331	141.806	126.292	113.744	111.096	211.276	117.044	0.851454	0.013975	0.400018	dual specificity protein phosphatase 23-like%2C transcript variant X2
novel.4766	342.362	311.874	215.507	131.599	154.927	194.874	289.914	160.466	0.851342	0.0030008	0.232796	- && - && -
113466482	1172.81	745.605	1500.15	512.597	504.002	883.308	1139.52	633.302	0.847212	0.00824751	0.334085	40S ribosomal protein S6-like
113469131	55.8958	44.4059	51.3112	41.3899	20.5915	22.7657	50.5376	28.249	0.845872	0.0462788	0.63611	beta-mannosidase-like
novel.2587	234.563	196.212	252.824	101.883	110.802	167.555	227.866	126.747	0.844339	0.00364716	0.254767	- && - && -
novel.4011	50.9051	74.354	44.7807	39.2673	26.4748	29.14	56.6799	31.6274	0.842825	0.0360663	0.573735	- && - && -
103516824	579.919	289.154	347.984	197.398	185.324	295.954	405.686	226.225	0.841728	0.00935348	0.357611	NADH-quinone oxidoreductase subunit I 2-like
103513586	241.55	325.299	171.659	119.924	145.121	146.611	246.169	137.219	0.841444	0.00519829	0.279912	dnaJ homolog subfamily A member 2-like
103517411	221.587	388.293	283.611	97.6376	258.865	142.968	297.83	166.49	0.838143	0.0226927	0.489017	ankyrin-3-like
novel.7523	170.682	89.8444	56.9088	45.635	72.5606	59.1907	105.812	59.1288	0.837524	0.0471791	0.638662	- && - && -
novel.7087	721.654	1320.82	371.307	609.174	378.492	365.161	804.592	450.942	0.835401	0.0346807	0.564194	- && - && -
113468104	600.88	293.285	420.752	331.119	228.468	178.483	438.306	246.023	0.834426	0.0115088	0.37732	uncharacterized LOC113468104
103506810	37.9293	51.6347	63.4394	21.2256	37.2609	27.3188	51.0011	28.6017	0.833511	0.0479526	0.643786	histidine protein methyltransferase 1 homolog
103510985	51.9032	79.5175	65.3052	41.3899	39.222	30.0507	65.5753	36.8875	0.832274	0.0249389	0.503831	protein phosphatase 1 regulatory subunit 21
103514393	222.585	299.481	229.501	169.805	122.569	130.22	250.523	140.864	0.831543	0.00217654	0.219122	glycerol-3-phosphate dehydrogenase [NAD(+)]%2C cytoplasmic-like
113473309	95.8213	47.5039	62.5064	41.3899	33.3387	40.9782	68.6106	38.5689	0.831454	0.0335797	0.560554	uncharacterized LOC113473309
novel.1738	876.366	539.066	633.461	392.673	415.753	343.306	682.964	383.911	0.83132	0.00117491	0.197366	- && - && -
103513638	50.9051	58.8636	107.287	31.8384	54.9107	35.5144	72.3519	40.7545	0.829416	0.0472981	0.639362	uncharacterized protein DDB_G0283697-like%2C transcript variant X1
103522307	47.9107	48.5366	69.0369	33.9609	28.4359	30.9613	55.1614	31.1194	0.828661	0.0317674	0.549635	uncharacterized LOC103522307
103506429	103.806	120.825	49.4454	43.5124	72.5606	38.2463	91.359	51.4398	0.827313	0.0488031	0.648218	uncharacterized LOC103506429%2C transcript variant X2
103519104	677.736	757.998	494.454	365.08	260.826	462.598	643.396	362.835	0.825699	0.00378128	0.254767	glutathione S-transferase 1-like
113466187	453.155	439.928	346.118	146.456	300.048	254.065	413.067	233.523	0.821454	0.00633418	0.300297	uncharacterized LOC113466187
novel.662	39.9256	57.8309	73.7016	31.8384	35.2998	30.0507	57.1527	32.3963	0.820923	0.0387128	0.585837	- && Q9W332.3 RecName: Full=Cubilin homolog; Flags: Precursor && -
113466972	117.78	214.8	147.403	101.883	100.997	69.2076	159.995	90.6956	0.820007	0.0125686	0.384152	uncharacterized LOC113466972
103523138	479.107	581.407	695.034	271.687	362.803	360.608	585.183	331.699	0.818589	0.0011095	0.194016	cytochrome b-c1 complex subunit 8-like
novel.7778	84.8418	91.9098	75.5675	43.5124	38.2414	61.012	84.1064	47.5886	0.817849	0.0168814	0.433392	- && - && -
103523618	47.9107	89.8444	57.8418	30.7771	35.2998	44.6207	65.1989	36.8992	0.816781	0.0389988	0.588401	eye-specific diacylglycerol kinase-like
103520809	255.524	483.301	238.831	82.7797	270.631	202.159	325.885	185.19	0.813863	0.0477334	0.641917	uncharacterized LOC103520809
103509279	75.8585	130.119	100.757	49.8801	45.1052	79.2245	102.245	58.0699	0.812525	0.0250905	0.505936	uncharacterized LOC103509279
novel.5865	105.803	77.4521	66.2381	62.6154	32.3581	47.3526	83.1643	47.442	0.811591	0.0308217	0.54433	- && - && -
103512770	183.658	140.446	115.684	89.1474	66.6773	94.7051	146.596	83.5099	0.810893	0.00918312	0.353725	dolichyl-diphosphooligosaccharide--protein glycosyltransferase subunit 4%2C transcript variant X2
novel.6328	98.8157	160.068	130.61	40.3286	118.646	62.8332	129.831	73.9361	0.81063	0.0435133	0.621361	- && - && -
103506377	1098.95	598.963	480.46	309.893	373.589	560.946	726.124	414.809	0.807035	0.0190996	0.453957	40S ribosomal protein S16%2C transcript variant X1
103516809	66.8753	44.4059	70.9028	29.7158	33.3387	40.9782	60.728	34.6775	0.806965	0.0357242	0.573735	mitochondrial enolase superfamily member 1-like
novel.1050	55.8958	57.8309	84.8968	45.635	39.222	29.14	66.2078	37.999	0.806491	0.0338725	0.560736	- && - && -
103507857	526.019	575.211	482.326	226.052	379.472	299.596	527.852	301.707	0.806182	0.00187643	0.219122	proline-rich proteoglycan 2-like
novel.1317	1148.86	961.438	507.515	592.193	450.072	455.313	872.604	499.193	0.805775	0.00951811	0.358379	- && - && -
103518764	79.8511	123.923	106.354	43.5124	73.5412	60.1013	103.376	59.0516	0.805527	0.0187916	0.449943	cilia- and flagella-associated protein 52
113465898	50.9051	77.4521	113.818	55.1865	40.2025	43.7101	80.7249	46.3663	0.803288	0.039293	0.590336	nose resistant to fluoxetine protein 6-like
103520147	57.892	46.4712	77.4333	33.9609	29.4165	40.9782	60.5989	34.7852	0.801091	0.0382969	0.58359	pleckstrin homology domain-containing family G member 1
103504964	271.494	386.228	311.599	109.312	262.787	183.947	323.107	185.348	0.800547	0.0155296	0.416739	fukutin-related protein%2C transcript variant X1
103515273	50.9051	79.5175	72.7687	50.9414	39.222	27.3188	67.7304	39.1607	0.795225	0.0408427	0.600923	uncharacterized LOC103515273%2C transcript variant X3
novel.3741	349.349	313.939	327.459	163.437	175.518	232.21	330.249	190.388	0.793171	0.00145505	0.207526	- && - && -
103504842	50.9051	62.9944	45.7137	29.7158	31.3776	30.9613	53.2044	30.6849	0.792133	0.037462	0.578303	uncharacterized LOC103504842
novel.1838	64.879	69.1905	113.818	54.1252	42.1636	47.3526	82.6291	47.8805	0.79027	0.0298651	0.539952	- && - && -
103511057	223.583	162.133	196.849	134.782	124.53	78.3139	194.188	112.542	0.789593	0.00917573	0.353725	elongation of very long chain fatty acids protein 7-like%2C transcript variant X3
108254441	509.051	768.325	1000.1	335.364	504.002	478.079	759.159	439.148	0.789467	0.00790404	0.327401	cytochrome c oxidase subunit 3-like
103508595	915.293	1070.9	1750.18	447.859	694.229	1019.9	1245.46	720.663	0.788948	0.0200483	0.461891	actin-85C-like
103510104	92.8269	136.316	181.922	66.8605	90.2105	81.0457	137.021	79.3723	0.787642	0.0184951	0.447909	uncharacterized LOC103510104
113471470	72.8641	93.9752	98.8908	40.3286	61.7746	51.9057	88.5767	51.3363	0.785399	0.0199614	0.460883	uncharacterized LOC113471470
113467669	58.8902	65.0597	77.4333	28.6545	35.2998	52.8163	67.1278	38.9235	0.781847	0.0392551	0.590183	uncharacterized LOC113467669
103518361	54.8976	71.2559	59.7076	33.9609	44.1247	30.0507	61.9537	36.0454	0.78168	0.0342387	0.56188	sodium/potassium-transporting ATPase subunit alpha-B-like
103524291	471.121	1154.55	520.576	518.965	409.869	320.54	715.417	416.458	0.780777	0.0273058	0.519218	uncharacterized LOC103524291
novel.4184	105.803	69.1905	49.4454	43.5124	47.0663	40.0676	74.8129	43.5488	0.779974	0.0432181	0.617972	- && - && -
103516317	625.833	215.833	265.886	229.236	252.982	163.002	369.184	215.073	0.779926	0.0425008	0.614386	retinaldehyde-binding protein 1-like
103509067	103.806	115.662	114.751	64.738	64.7162	65.5651	111.406	65.0064	0.777116	0.0072793	0.316932	dynein light chain 4%2C axonemal
113471308	77.8548	57.8309	44.7807	35.0222	42.1636	28.2294	60.1555	35.1384	0.776082	0.0487369	0.647821	uncharacterized LOC113471308
novel.673	461.14	133.218	247.227	176.172	173.557	142.058	280.528	163.929	0.775645	0.0466832	0.638014	- && - && -
103523532	212.604	278.827	389.965	159.192	177.479	179.393	293.799	172.021	0.772475	0.00717237	0.313556	protein lethal(2)essential for life-like
103505787	1213.74	1331.14	1490.82	836.287	556.952	974.37	1345.23	789.203	0.769298	0.00294085	0.230662	muscle LIM protein 1
novel.4755	66.8753	73.3213	98.8908	47.7575	50.008	42.7994	79.6958	46.855	0.768601	0.0242702	0.497866	- && - && -
103508432	105.803	96.0406	108.22	52.0026	56.8718	72.8501	103.354	60.5749	0.768391	0.0129803	0.385886	annexin B9
113468522	113.788	54.7328	92.3602	37.1447	52.9496	62.8332	86.9603	50.9759	0.768215	0.04629	0.63611	uncharacterized LOC113468522
103523026	137.743	182.787	124.08	72.1669	53.9302	134.773	148.203	86.9566	0.765761	0.0396953	0.592953	uncharacterized LOC103523026
108254048	231.568	208.604	269.617	143.273	93.1521	181.215	236.597	139.213	0.764583	0.0117726	0.378341	L-serine dehydratase/L-threonine deaminase-like
103510979	167.687	367.639	341.453	221.807	135.316	159.36	292.26	172.161	0.764466	0.0252583	0.507167	iron-sulfur cluster assembly 2 homolog%2C mitochondrial%2C transcript variant X2
103511259	92.8269	112.564	130.61	62.6154	70.5995	64.6545	112	65.9565	0.764368	0.0118258	0.378341	uncharacterized LOC103511259
113473446	181.661	213.768	224.837	111.434	103.938	150.253	206.755	121.875	0.761077	0.005545	0.286434	uncharacterized LOC113473446
113472242	2099.09	3754.88	3802.63	2326.32	1798.33	1583.58	3218.86	1902.74	0.758616	0.00741492	0.321025	flightin-like
103516472	78.853	77.4521	75.5675	43.5124	33.3387	60.1013	77.2908	45.6508	0.756632	0.0325026	0.553902	sporulation-specific protein 15
novel.141	178.667	247.847	244.428	108.25	149.043	140.236	223.647	132.51	0.754013	0.00632529	0.300297	- && - && -
103504947	299.442	367.639	305.069	178.295	158.849	239.495	324.05	192.213	0.752108	0.00411509	0.262941	mitochondrial-processing peptidase subunit beta-like
113469005	83.8437	125.989	81.1651	70.0444	54.9107	48.2632	96.9991	57.7394	0.749852	0.0282443	0.527178	uncharacterized LOC113469005
103509492	53.8995	66.0924	93.2932	36.0835	50.008	40.9782	71.095	42.3565	0.747764	0.0444377	0.626211	uncharacterized LOC103509492%2C transcript variant X1
103517856	95.8213	120.825	152.068	63.6767	78.4439	77.4032	122.905	73.1746	0.74776	0.0164929	0.427013	polypeptide N-acetylgalactosaminyltransferase 5-like
novel.2324	223.583	287.089	180.056	167.682	75.5023	168.466	230.243	137.217	0.746217	0.0322669	0.553362	- && - && -
novel.4130	110.793	125.989	78.3663	44.5737	80.405	63.7438	105.049	62.9075	0.736483	0.0353804	0.572129	- && - && -
novel.3943	116.782	251.977	111.019	106.128	102.958	79.2245	159.926	96.1033	0.734536	0.0459453	0.63611	- && - && -
novel.7330	388.276	340.789	306.935	196.336	199.051	227.657	345.333	207.682	0.732748	0.00193428	0.219122	- && - && -
108253332	134.749	296.383	190.318	135.844	93.1521	144.79	207.15	124.595	0.732681	0.0328718	0.556841	NADH dehydrogenase [ubiquinone] iron-sulfur protein 7%2C mitochondrial-like
108253371	216.596	139.414	117.549	87.0248	114.724	83.7776	157.853	95.1756	0.729504	0.0252405	0.507167	uncharacterized LOC108253371
103521111	64.879	54.7328	74.6345	46.6962	39.222	31.8719	64.7488	39.2634	0.726424	0.0454525	0.633961	-
103511842	573.93	471.941	974.914	418.144	285.34	518.146	673.595	407.21	0.726218	0.0265983	0.512373	cytochrome P450 4g15-like
113471165	106.801	89.8444	98.8908	43.5124	67.6579	67.3864	98.512	59.5189	0.724036	0.0255485	0.508444	uncharacterized LOC113471165
novel.5428	102.808	123.923	149.269	57.309	74.5217	95.6158	125.334	75.8155	0.722788	0.0248283	0.503831	- && - && -
103513375	195.635	127.021	328.392	114.618	123.549	158.449	217.016	132.205	0.715232	0.0453252	0.633247	putative uncharacterized protein DDB_G0277057
113469732	264.507	314.972	370.374	219.685	175.518	184.857	316.617	193.353	0.712618	0.00489332	0.279912	uncharacterized LOC113469732
108253088	3577.33	1973.48	1545.87	1081.44	1410.03	1838.55	2365.56	1443.34	0.712556	0.0306636	0.5441	60S ribosomal protein L31
108252840	246.54	143.545	154.867	93.3925	124.53	114.739	181.65	110.887	0.711058	0.0217473	0.477393	uncharacterized LOC108252840
novel.1443	92.8269	79.5175	153.934	59.4316	61.7746	78.3139	108.759	66.5067	0.709779	0.0440996	0.625545	- && Q9VU95.2 RecName: Full=Alanine--glyoxylate aminotransferase 2-like && PF00202:Aminotransferase class-III
103507094	112.79	115.662	96.092	57.309	89.2299	51.9057	108.181	66.1482	0.709517	0.0312341	0.54574	intraflagellar transport protein 46 homolog
113467877	83.8437	80.5502	126.879	54.1252	61.7746	62.8332	97.0908	59.5777	0.70516	0.0334454	0.560507	uncharacterized LOC113467877%2C transcript variant X2
103504853	3216	2043.7	2149.47	1187.57	1447.29	1915.05	2469.73	1516.64	0.703255	0.00996194	0.359	40S ribosomal protein S13-like
novel.6145	91.8288	76.4194	124.08	56.2478	76.4828	47.3526	97.4427	60.0277	0.701291	0.0438954	0.624608	- && - && -
103519872	479.107	503.955	407.691	283.361	256.904	315.077	463.584	285.114	0.700642	0.00220645	0.219122	-
novel.7407	377.296	192.081	216.44	145.395	123.549	214.908	261.939	161.284	0.69847	0.0393637	0.590567	- && P20478.3 RecName: Full=Glutamine synthetase 2 cytoplasmic; AltName: Full=Glutamate--ammonia ligase 2 && PF00120:Glutamine synthetase, catalytic domain
103523476	92.8269	61.9617	96.092	53.0639	51.9691	50.0845	83.6268	51.7058	0.695478	0.0390899	0.58936	-
103518169	119.777	183.82	179.123	78.5346	125.51	95.6158	160.906	99.8869	0.68703	0.0281111	0.526413	dual specificity protein phosphatase CDC14A-like
novel.7304	96.8195	112.564	97.9578	62.6154	61.7746	66.4757	102.447	63.6219	0.68629	0.0207323	0.468542	- && Q9I7U4.3 RecName: Full=Titin; AltName: Full=D-Titin; AltName: Full=Kettin && -
novel.5363	82.8455	101.204	123.147	62.6154	50.008	78.3139	102.399	63.6458	0.685284	0.038719	0.585837	- && - && -
113472026	195.635	207.572	244.428	122.047	116.685	163.913	215.878	134.215	0.684588	0.0112474	0.372806	aminopeptidase N-like
103517267	93.825	92.9425	104.488	55.1865	52.9496	72.8501	97.0853	60.3287	0.684552	0.0285346	0.528575	ubiquitin-fold modifier 1
103506806	193.639	250.945	244.428	161.314	98.0549	169.377	229.671	142.915	0.684296	0.0202156	0.463504	N-acetylmuramoyl-L-alanine amidase AmiD-like
novel.6776	262.51	215.833	130.61	140.089	137.277	102.901	202.985	126.755	0.67958	0.0345298	0.563554	- && - && -
108252196	281.475	345.953	481.393	177.233	291.223	224.014	369.607	230.824	0.67912	0.022358	0.484741	uncharacterized LOC108252196
novel.4784	324.395	286.056	255.623	178.295	171.596	191.232	288.692	180.374	0.677915	0.00466351	0.278687	- && - && -
108254440	6347.16	11480.5	10998.3	7347.23	5632.27	5055.8	9608.65	6011.77	0.676589	0.0151606	0.414171	cytochrome c oxidase subunit 3-like
113471267	187.65	262.304	243.495	102.944	183.363	147.521	231.15	144.609	0.67538	0.023287	0.494186	uncharacterized LOC113471267
103518433	134.749	138.381	194.983	64.738	133.355	95.6158	156.038	97.9028	0.671757	0.0461096	0.63611	acid ceramidase-like
103516281	620.842	749.736	637.192	282.3	548.127	429.816	669.257	420.081	0.671231	0.0160541	0.423359	heterogeneous nuclear ribonucleoprotein L%2C transcript variant X8
113467860	425.207	268.501	650.253	210.133	335.348	298.685	447.987	281.389	0.670952	0.0467956	0.638096	uncharacterized LOC113467860%2C transcript variant X4
113471321	169.684	141.479	112.885	94.4538	79.4245	92.8839	141.349	88.9207	0.668073	0.0228528	0.491969	uncharacterized LOC113471321
103521771	179.665	187.95	178.19	82.7797	123.549	136.594	181.935	114.308	0.667888	0.0191294	0.453957	dihydropteridine reductase
108253191	91.8288	62.9944	97.9578	56.2478	55.8913	47.3526	84.2603	53.1639	0.667116	0.0481573	0.64494	uncharacterized LOC108253191%2C transcript variant X1
103517967	778.548	844.744	651.186	446.798	609.901	376.089	758.16	477.596	0.666737	0.00946917	0.358379	uncharacterized LOC103517967
novel.1914	545.982	607.224	1017.83	516.843	303.97	547.286	723.678	456.033	0.666455	0.0366859	0.576973	- && - && -
103507211	166.689	206.539	340.52	156.008	110.802	183.036	237.916	149.949	0.666333	0.0469722	0.638283	succinate dehydrogenase cytochrome b560 subunit%2C mitochondrial-like
108254233	861.394	737.344	352.648	361.896	403.986	464.419	650.462	410.1	0.664856	0.0397547	0.592953	uncharacterized LOC108254233
113465896	278.481	163.166	175.391	127.353	146.102	116.56	205.679	130.005	0.662051	0.0272242	0.518572	UDP-N-acetylglucosamine transporter-like
103524327	275.486	244.749	300.404	134.782	154.927	228.567	273.546	172.759	0.661408	0.0186463	0.448839	thymosin beta-like
novel.3305	401.252	507.053	330.258	271.687	281.418	230.388	412.854	261.164	0.660592	0.0096684	0.358936	- && - && -
103505585	1389.41	1008.94	1570.12	491.372	1148.22	871.469	1322.83	837.021	0.660104	0.0382044	0.583258	scavenger receptor class B member 1-like%2C transcript variant X2
113467727	206.615	275.729	165.129	96.5763	181.402	132.041	215.824	136.673	0.657403	0.0415591	0.608014	uncharacterized LOC113467727
113471980	1230.71	709.461	1432.98	907.393	648.143	601.924	1124.38	719.153	0.645295	0.0320784	0.551904	uncharacterized LOC113471980%2C transcript variant X1
103512917	169.684	147.675	178.19	93.3925	131.394	92.8839	165.183	105.89	0.641902	0.0230416	0.492764	putative leucine-rich repeat-containing protein DDB_G0290503
103512478	460.142	385.195	419.819	238.788	317.698	254.975	421.719	270.487	0.640566	0.0067174	0.306871	uncharacterized LOC103512478
novel.2025	114.786	111.531	160.464	91.2699	89.2299	68.297	128.927	82.9323	0.639433	0.0368699	0.577315	- && - && -
novel.1909	804.5	972.798	915.206	725.914	425.558	582.801	897.501	578.091	0.63495	0.0129257	0.385886	- && - && -
novel.4553	592.894	687.774	692.235	418.144	489.294	364.251	657.635	423.896	0.63388	0.00512836	0.279912	- && - && -
108253616	1188.78	1738.02	1779.1	1120.71	1011.93	906.984	1568.64	1013.21	0.630801	0.00851238	0.340843	uncharacterized LOC108253616
novel.6040	167.687	147.675	215.507	118.863	99.0354	125.666	176.957	114.522	0.628473	0.0255765	0.508527	- && - && -
103515125	3587.31	2641.63	3105.73	2210.64	2080.72	1779.36	3111.56	2023.58	0.620861	0.00454182	0.272944	probable 60S ribosomal protein L37-A%2C transcript variant X1
103516000	123.769	164.198	101.69	72.1669	82.3661	98.3477	129.886	84.2936	0.620657	0.0471494	0.638662	transcription initiation factor TFIID subunit 1-like
103505867	459.144	768.325	614.802	425.573	324.562	451.671	614.09	400.602	0.616062	0.0221345	0.481363	endochitinase%2C transcript variant X1
novel.5912	144.73	117.727	108.22	64.738	96.0938	81.0457	123.559	80.6258	0.614106	0.0437177	0.623861	- && - && -
103522793	495.077	402.751	708.095	274.871	431.441	347.859	535.308	351.391	0.607358	0.0359173	0.573735	calcium-independent phospholipase A2-gamma-like
103513130	128.76	113.596	122.214	96.5763	71.5801	71.9395	121.523	80.032	0.604995	0.0384412	0.584463	ETS-related transcription factor Elf-1-like
103518801	178.667	127.021	214.574	93.3925	122.569	126.577	173.421	114.179	0.60265	0.0462821	0.63611	uncharacterized LOC103518801
113473095	260.514	299.481	181.922	175.111	156.888	156.628	247.306	162.875	0.602097	0.0288039	0.5302	uncharacterized LOC113473095
novel.8105	151.717	163.166	159.531	96.5763	87.2688	129.309	158.138	104.385	0.597445	0.0333868	0.559965	- && - && -
103507517	723.651	516.347	727.687	436.185	561.854	304.149	655.895	434.063	0.596146	0.0362374	0.574519	protein yellow-like
113467913	21545.8	31152.3	30076.8	20526.2	18292.1	15985.1	27591.6	18267.8	0.594939	0.00990563	0.358936	cytochrome c oxidase subunit 3-like
103505049	1328.52	1078.13	1042.08	1017.77	595.193	673.864	1149.58	762.274	0.59313	0.0248897	0.503831	basic salivary proline-rich protein 2%2C transcript variant X1
103510873	322.399	569.015	475.795	345.977	284.359	281.384	455.736	303.906	0.584933	0.0325259	0.553902	NADH dehydrogenase [ubiquinone] 1 alpha subcomplex subunit 9%2C mitochondrial-like
108252267	362.324	493.628	500.984	304.587	328.484	273.188	452.312	302.086	0.582733	0.0159776	0.421864	uncharacterized LOC108252267
108253870	396.261	354.214	355.447	257.891	227.487	253.154	368.641	246.177	0.582577	0.00902041	0.35117	NADH dehydrogenase [ubiquinone] 1 alpha subcomplex subunit 5-like
113466816	165.691	160.068	137.141	126.292	94.1327	89.2414	154.3	103.222	0.58167	0.0397541	0.592953	uncharacterized LOC113466816
113466657	580.917	860.234	689.437	548.681	381.433	496.291	710.196	475.469	0.578933	0.0229432	0.492764	uncharacterized LOC113466657
103515618	200.626	196.212	199.647	171.927	102.958	125.666	198.828	133.517	0.57622	0.0401027	0.594454	peptidyl-prolyl cis-trans isomerase FKBP62
113468095	244.544	162.133	183.788	152.824	109.821	134.773	196.822	132.473	0.571936	0.0451244	0.632098	uncharacterized LOC113468095
113467638	215.598	228.225	270.55	185.724	151.985	143.879	238.125	160.529	0.570578	0.0253866	0.507677	uncharacterized LOC113467638
103505938	1187.79	1245.43	1046.75	656.931	807.972	882.397	1159.99	782.434	0.56758	0.00988101	0.358936	protein-L-isoaspartate(D-aspartate) O-methyltransferase-like%2C transcript variant X1
113468289	497.073	441.993	484.192	380.999	340.25	242.227	474.419	321.159	0.564019	0.0242263	0.497866	uncharacterized LOC113468289
113469798	342.362	375.901	335.855	214.378	233.371	264.992	351.373	237.58	0.563555	0.0140064	0.400018	uncharacterized LOC113469798
113469554	620.842	515.315	756.608	498.801	358.881	427.084	630.921	428.255	0.559649	0.0254533	0.507677	uncharacterized LOC113469554
108252527	76211.9	105013	86359.6	67399.7	58393.6	55901.5	89194.7	60564.9	0.558477	0.00964482	0.358936	cytochrome c oxidase subunit 1-like
103513933	327.39	480.203	431.947	215.44	330.445	296.864	413.18	280.916	0.555837	0.0392118	0.590025	cullin-3-like%2C transcript variant X2
113468881	244.544	211.702	264.02	187.846	148.063	157.538	240.089	164.483	0.547009	0.0296652	0.538543	uncharacterized LOC113468881
108252441	336.373	270.566	239.763	151.763	218.662	209.444	282.234	193.29	0.544766	0.043112	0.616869	chitinase-like protein Idgf2
103504832	517.036	424.437	579.351	372.509	366.725	304.149	506.941	347.794	0.544433	0.0212766	0.471052	short-chain dehydrogenase/reductase family 16C member 6-like
113470030	1244.68	897.411	992.639	714.24	701.092	743.982	1044.91	719.772	0.537732	0.0147693	0.410575	uncharacterized LOC113470030
novel.5165	836.44	599.995	1012.23	526.394	564.796	599.192	816.222	563.461	0.534786	0.0342911	0.56188	- && - && -
108253140	399.256	415.143	417.02	292.913	265.729	293.222	410.473	283.954	0.531663	0.0134571	0.394361	uncharacterized LOC108253140
113467966	504.06	542.165	519.643	319.445	399.083	366.982	521.956	361.837	0.528143	0.0151746	0.414171	uncharacterized LOC113467966
103510638	698.697	830.286	795.791	489.249	509.885	615.583	774.925	538.239	0.525348	0.0162962	0.426676	polyubiquitin-like
113473151	592.894	609.29	576.552	416.021	359.861	461.688	592.912	412.523	0.523014	0.0159752	0.421864	uncharacterized LOC113473151
113467264	1265.64	997.583	1157.77	794.897	912.891	673.864	1140.33	793.884	0.522689	0.0204433	0.46447	uncharacterized LOC113467264
novel.60	703.688	959.373	796.724	654.809	524.594	533.627	819.928	571.01	0.52222	0.0238198	0.496922	- && - && -
113467498	187.65	159.035	160.464	129.476	121.588	102.901	169.05	117.988	0.520057	0.0493276	0.651613	uncharacterized LOC113467498
novel.3861	248.537	331.495	274.282	237.726	186.304	173.019	284.771	199.017	0.517852	0.0453237	0.633247	- && - && -
103510333	6798.32	9299.41	6434.43	6531.11	4507.58	4710.67	7510.72	5249.79	0.516722	0.038246	0.583258	facilitated trehalose transporter Tret1-like
novel.5431	267.501	243.716	250.026	192.091	174.538	171.198	253.748	179.276	0.501828	0.031895	0.549635	- && Q9VSA3.1 RecName: Full=Probable medium-chain specific acyl-CoA dehydrogenase, mitochondrial; Short=MCAD; Flags: Precursor && PF00441:Acyl-CoA dehydrogenase, C-terminal domain
113470024	555.963	622.715	713.693	358.712	478.508	499.934	630.79	445.718	0.500568	0.0362461	0.574519	uncharacterized protein K02A2.6-like%2C transcript variant X3
113465279	820.47	874.692	845.236	503.046	549.107	746.714	846.799	599.622	0.497339	0.0335663	0.560554	uncharacterized LOC113465279%2C transcript variant X1
novel.4132	487.092	461.614	612.936	391.612	340.25	376.089	520.547	369.317	0.495671	0.0308505	0.544388	- && P43090.1 RecName: Full=5-aminolevulinate synthase, erythroid-specific, mitochondrial; Short=ALAS-E; AltName: Full=5-aminolevulinic acid synthase 2; AltName: Full=Delta-ALA synthase 2; AltName: Full=Delta-aminolevulinate synthase 2; Flags: Precursor && PF00155:Aminotransferase class I and II
103508359	303.434	423.405	348.916	229.236	268.67	265.903	358.585	254.603	0.493326	0.0426756	0.614386	uncharacterized LOC103508359
103508123	2201.89	2204.8	2100.03	1315.99	1874.81	1443.34	2168.91	1544.71	0.489548	0.0257484	0.509097	lysosomal aspartic protease-like
113469733	1009.12	1172.11	944.127	840.532	668.734	728.501	1041.78	745.923	0.48204	0.0264287	0.512016	uncharacterized LOC113469733
103504866	456.149	384.162	435.679	270.626	330.445	319.63	425.33	306.9	0.470446	0.0375416	0.578826	ABC transporter G family member 20
103513123	503.062	608.257	579.351	421.328	388.297	412.514	563.557	407.38	0.468229	0.0284585	0.528403	NADH dehydrogenase [ubiquinone] iron-sulfur protein 3%2C mitochondrial
novel.3644	340.365	295.351	381.569	243.033	242.196	251.333	339.095	245.52	0.466194	0.0437827	0.624372	- && - && -
103505627	1200.76	1017.2	1043.95	893.596	815.817	733.965	1087.31	814.459	0.417111	0.0463948	0.63611	probable 4-coumarate--CoA ligase 1
108252833	1007.12	1018.24	932.932	774.733	745.217	715.752	986.097	745.234	0.404091	0.0399782	0.593524	uncharacterized LOC108252833
103514908	1727.78	1696.72	1945.16	2390	2335.67	2326.65	1789.89	2350.77	-0.393175	0.0398285	0.592953	protein krasavietz-like%2C transcript variant X6
103519344	610.861	644.401	633.461	853.268	842.291	809.547	629.574	835.035	-0.407391	0.0382478	0.583258	sortilin-related receptor
103511847	330.384	362.476	332.124	453.166	462.819	455.313	341.661	457.099	-0.420127	0.0457632	0.635847	uncharacterized LOC103511847
103507386	746.608	716.69	639.991	842.655	989.374	987.119	701.096	939.716	-0.422949	0.0422102	0.613427	myb-like protein X
103524454	370.309	365.574	351.715	474.391	459.877	523.61	362.533	485.96	-0.423045	0.0452388	0.633247	inner nuclear membrane protein Man1%2C transcript variant X3
103511504	467.129	480.203	445.008	639.951	630.493	600.103	464.113	623.516	-0.425958	0.0359165	0.573735	cyclic AMP-dependent transcription factor ATF-4-like
113469125	2131.03	1772.1	1890.12	2841.04	2741.61	2244.69	1931.08	2609.12	-0.434041	0.0385699	0.585659	uncharacterized LOC113469125
113470410	272.492	302.579	311.599	435.124	382.414	381.552	295.557	399.697	-0.434989	0.0489644	0.649227	coiled-coil domain-containing protein 61-like
103508081	679.732	960.406	890.95	1138.75	1138.42	1144.66	843.696	1140.61	-0.435032	0.0489235	0.649088	lipopolysaccharide-induced tumor necrosis factor-alpha factor homolog
103515666	482.101	480.203	398.362	592.193	606.96	640.17	453.555	613.108	-0.435324	0.0412276	0.603997	uncharacterized LOC103515666
103517351	274.488	333.56	278.014	408.592	386.336	405.229	295.354	400.052	-0.43809	0.0491064	0.650301	collagen alpha-1(III) chain
103512899	552.969	748.703	567.222	820.368	889.358	833.223	622.965	847.65	-0.444614	0.0463439	0.63611	far upstream element-binding protein 2-like
103505293	429.2	464.712	398.362	523.21	654.026	581.89	430.758	586.376	-0.445387	0.0418163	0.609232	helicase domino
103522181	442.175	377.966	361.045	488.188	598.135	523.61	393.729	536.644	-0.44704	0.0455487	0.634293	hexokinase type 2-like
103523484	431.196	392.424	390.898	495.617	599.115	570.963	404.839	555.232	-0.456061	0.0339585	0.560736	serine/threonine-protein phosphatase 4 regulatory subunit 2%2C transcript variant X4
103505623	696.701	744.573	551.363	955.151	963.879	819.564	664.212	912.865	-0.458902	0.0401708	0.594729	CCAAT/enhancer-binding protein gamma-like
103509862	1611.99	1289.84	1054.21	1696.98	2006.2	1736.56	1318.68	1813.25	-0.459612	0.049495	0.652208	low-density lipoprotein receptor-related protein 2-like
103513817	976.18	937.687	1000.1	1425.3	1322.76	1263.95	971.323	1337.34	-0.461161	0.0177668	0.441978	endoplasmic reticulum chaperone BiP-like
103513015	224.581	259.206	271.483	345.977	315.737	380.642	251.757	347.452	-0.464838	0.0445209	0.626522	eukaryotic translation initiation factor 4 gamma 3
103514368	292.455	339.756	247.227	418.144	384.375	411.603	293.146	404.707	-0.465865	0.0458183	0.635972	uncharacterized LOC103514368
113466133	252.529	212.735	241.629	370.386	296.126	311.434	235.631	325.982	-0.467486	0.0475034	0.640111	uncharacterized LOC113466133
113466335	228.574	234.422	222.971	347.038	278.476	323.272	228.655	316.262	-0.467829	0.0424459	0.614386	afadin-like
103510041	9505.28	7181.36	6800.14	12112.4	11244.9	9149.97	7828.92	10835.8	-0.4689	0.0416382	0.608014	ATP-dependent RNA helicase DBP2-like
103512928	705.684	673.317	786.461	959.396	1074.68	965.264	721.821	999.78	-0.469803	0.0211009	0.471052	target of Myb protein 1%2C transcript variant X1
103506122	194.637	204.473	204.312	308.832	244.157	284.115	201.141	279.035	-0.471894	0.0458665	0.63611	serine/threonine-protein kinase mig-15%2C transcript variant X1
103506544	680.731	602.061	523.375	823.552	783.458	900.61	602.055	835.873	-0.473702	0.0286987	0.528721	YLP motif-containing protein 1-like
103511419	249.535	251.977	279.88	354.467	374.57	356.966	260.464	362.001	-0.474622	0.0306053	0.5441	rho GTPase-activating protein 92B
103524935	1263.64	1074	985.176	1688.49	1232.55	1698.32	1107.61	1539.79	-0.475349	0.0401244	0.594454	uncharacterized LOC103524935%2C transcript variant X2
103519141	302.436	356.28	289.209	464.84	388.297	465.33	315.975	439.489	-0.4764	0.0371132	0.577779	uncharacterized serine-rich protein C215.13
103508057	727.643	1078.13	946.926	1322.35	1111.94	1401.45	917.567	1278.58	-0.478749	0.0424763	0.614386	protein expanded
103508134	540.991	490.53	361.977	702.566	572.641	666.579	464.5	647.262	-0.478984	0.0485257	0.64708	serine/threonine-protein kinase PRP4 homolog
103524282	250.533	257.141	208.977	288.668	376.531	333.289	238.883	332.829	-0.479364	0.0468388	0.638096	venom acid phosphatase Acph-1-like
103516696	309.423	343.887	410.49	498.801	479.488	508.13	354.6	495.473	-0.482229	0.0317916	0.549635	uncharacterized LOC103516696
103512182	217.594	202.408	173.525	265.32	292.204	272.277	197.843	276.6	-0.484067	0.0410656	0.60254	protein turtle%2C transcript variant X1
108252726	246.54	286.056	200.58	325.812	357.9	341.485	244.392	341.733	-0.484602	0.0454654	0.633961	uncharacterized LOC108252726
103513189	262.51	343.887	326.526	400.102	417.714	492.649	310.975	436.822	-0.490699	0.0372692	0.577779	serine/arginine-rich splicing factor 1A%2C transcript variant X3
103511108	520.03	561.786	491.655	741.834	714.82	759.462	524.49	738.705	-0.494319	0.01493	0.412094	endoplasmin homolog
103516638	249.535	332.528	333.99	413.899	427.519	451.671	305.351	431.03	-0.497387	0.0328874	0.556841	ubiquitin carboxyl-terminal hydrolase 32
113469947	284.47	314.972	335.855	406.47	536.36	377.91	311.766	440.247	-0.497584	0.0404878	0.597349	DENN domain-containing protein Crag-like
103523657	330.384	321.168	306.935	436.185	455.955	463.509	319.495	451.883	-0.500437	0.0176817	0.441195	plasma membrane calcium-transporting ATPase 1-like
103510817	136.745	136.316	141.806	188.908	191.207	206.712	138.289	195.609	-0.500514	0.0403741	0.59691	transcriptional adapter 3-B
103513326	133.751	163.166	128.745	215.44	192.188	194.874	141.887	200.834	-0.501644	0.0481333	0.64494	probable nuclear transport factor 2
103514747	523.025	496.726	436.612	689.831	714.82	658.383	485.454	687.678	-0.502555	0.0161739	0.424923	choline-phosphate cytidylyltransferase A%2C transcript variant X2
113467161	218.592	216.866	159.531	281.239	275.534	285.937	198.33	280.903	-0.503089	0.0415988	0.608014	uncharacterized LOC113467161
103508577	231.568	318.07	272.416	403.286	421.636	342.396	274.018	389.106	-0.505797	0.0362474	0.574519	ribosomal protein S6 kinase alpha-5-like
103510632	401.252	325.299	294.806	431.94	541.263	477.168	340.452	483.457	-0.506373	0.033076	0.557379	methionine--tRNA ligase%2C cytoplasmic
103510201	134.749	128.054	117.549	160.253	188.265	192.142	126.784	180.22	-0.508571	0.0471033	0.638662	uncharacterized LOC103510201
103511924	397.259	490.53	420.752	522.149	707.956	631.064	436.18	620.39	-0.50872	0.0279457	0.524818	uncharacterized protein DDB_G0284459
103511672	348.35	351.116	392.764	548.681	477.527	530.895	364.077	519.034	-0.511251	0.0170585	0.435317	S phase cyclin A-associated protein in the endoplasmic reticulum-like
novel.4066	173.676	174.525	181.922	289.729	209.837	256.797	176.708	252.121	-0.512147	0.0398219	0.592953	- && - && -
novel.2900	617.848	579.342	616.668	904.209	973.685	715.752	604.619	864.549	-0.515606	0.019205	0.454048	- && - && -
novel.1071	1027.08	970.733	764.071	1071.89	1677.72	1214.78	920.63	1321.46	-0.521666	0.0386165	0.585837	- && - && -
103518279	241.55	217.899	220.172	302.464	323.581	349.681	226.54	325.242	-0.522222	0.021161	0.471052	uncharacterized LOC103518279
103520115	131.754	152.839	150.202	206.949	226.507	192.142	144.932	208.533	-0.524601	0.0345518	0.563554	cell surface glycoprotein 1-like
103509405	198.63	227.193	221.105	284.423	357.9	288.669	215.642	310.33	-0.525243	0.0275771	0.522457	uncharacterized LOC103509405
103517482	296.447	342.855	425.417	509.414	614.804	409.782	354.906	511.333	-0.52617	0.0428763	0.615146	transcription factor kayak-like
103514251	461.14	409.98	455.271	657.993	616.765	641.081	442.13	638.613	-0.53026	0.00994392	0.358957	titin homolog
103522806	473.118	464.712	452.472	643.135	733.451	631.975	463.434	669.52	-0.5308	0.0103446	0.364779	uncharacterized LOC103522806
103505218	179.665	234.422	245.361	342.793	273.573	336.932	219.816	317.766	-0.531346	0.0342437	0.56188	SWI/SNF-related matrix-associated actin-dependent regulator of chromatin subfamily A containing DEAD/H box 1 homolog
103510029	185.654	169.362	145.537	236.665	233.371	253.154	166.851	241.063	-0.531676	0.0291905	0.532935	uncharacterized LOC103510029
103515826	295.449	219.964	201.513	356.59	319.659	360.608	238.975	345.619	-0.532666	0.0333093	0.559965	muscle M-line assembly protein unc-89-like
103516023	482.101	531.838	446.874	604.929	783.458	724.859	486.938	704.415	-0.533187	0.0161339	0.424887	nuclear hormone receptor FTZ-F1 beta
103513175	105.803	97.0733	113.818	166.621	130.413	163.002	105.565	153.345	-0.537852	0.0478337	0.642622	tRNA-dihydrouridine(47) synthase [NAD(P)(+)]-like
103518360	92.8269	103.269	104.488	167.682	129.432	140.236	100.195	145.784	-0.539942	0.0485893	0.64708	phosphatase and actin regulator 2
103525033	585.907	579.342	453.405	654.809	805.031	897.878	539.551	785.906	-0.543244	0.0211068	0.471052	stress response protein nst1-like%2C transcript variant X2
113469753	144.73	132.185	114.751	196.336	209.837	164.823	130.555	190.332	-0.543844	0.0384638	0.584463	uncharacterized LOC113469753
103519035	572.932	714.625	466.466	757.753	977.607	823.206	584.674	852.855	-0.545147	0.026496	0.512016	transcription factor HIVEP3
103511627	175.672	209.637	234.166	289.729	284.359	331.468	206.492	301.852	-0.5477	0.0242587	0.497866	actin cytoskeleton-regulatory complex protein PAN1
103512263	250.533	288.122	192.184	310.955	390.258	367.893	243.613	356.369	-0.549979	0.0312268	0.54574	cell division cycle 5-like protein%2C transcript variant X1
103506525	235.561	322.201	190.318	344.915	359.861	391.569	249.36	365.449	-0.552645	0.037694	0.579369	cyclin-dependent kinase 12
103512922	120.775	118.76	160.464	187.846	172.577	226.746	133.333	195.723	-0.553331	0.0427945	0.614386	uncharacterized protein PB18E9.04c-like
103509409	385.282	494.661	381.569	605.99	597.154	648.366	420.504	617.17	-0.554043	0.0129242	0.385886	trinucleotide repeat-containing gene 18 protein
103513666	144.73	118.76	126.879	195.275	202.974	175.751	130.123	191.333	-0.555699	0.0289569	0.532099	putative polypeptide N-acetylgalactosaminyltransferase 9%2C transcript variant X1
103505661	721.654	577.276	476.728	871.31	1015.85	723.037	591.886	870.065	-0.555868	0.0270473	0.515663	LON peptidase N-terminal domain and RING finger protein 3
103513815	168.685	245.781	195.916	241.971	338.289	317.809	203.461	299.356	-0.558173	0.0367069	0.576973	protein BTG2-like%2C transcript variant X1
103519074	164.693	211.702	187.519	261.074	284.359	285.026	187.972	276.82	-0.558992	0.019558	0.456022	NFX1-type zinc finger-containing protein 1-like
103524331	250.533	244.749	279.88	317.322	442.228	382.463	258.387	380.671	-0.559114	0.019958	0.460883	brain tumor protein
103522501	105.803	120.825	86.7626	143.273	155.907	162.091	104.464	153.757	-0.559559	0.0418358	0.609232	uncharacterized LOC103522501
103517829	340.365	391.391	462.734	558.232	601.076	601.924	398.164	587.078	-0.559954	0.0127862	0.385886	mucin-12%2C transcript variant X2
103515732	220.589	290.187	264.02	428.756	365.745	348.77	258.265	381.09	-0.560905	0.0186829	0.448839	nuclear factor of activated T-cells 5
103508442	158.704	186.918	125.013	206.949	242.196	244.959	156.878	231.368	-0.56225	0.0340445	0.561324	uncharacterized LOC103508442
103517098	150.719	175.558	149.269	221.807	273.573	206.712	158.515	234.031	-0.562372	0.0273067	0.519218	uncharacterized LOC103517098%2C transcript variant X1
103512130	585.907	729.082	719.29	1095.24	894.261	1015.35	678.093	1001.62	-0.562652	0.00954849	0.358379	protein PRRC2C
103524702	187.65	210.67	273.349	320.506	300.048	372.446	223.89	331	-0.563657	0.0269809	0.515663	myosin light chain kinase%2C smooth muscle-like
103516226	276.484	258.174	200.58	331.119	296.126	458.956	245.079	362.067	-0.564161	0.0373132	0.577779	zinc finger RNA-binding protein
113469645	412.231	416.176	301.337	465.901	649.123	554.571	376.581	556.532	-0.564222	0.0238748	0.496922	fatty acyl-CoA reductase 1-like
103504936	142.734	162.133	142.739	228.175	221.604	212.176	149.202	220.652	-0.564651	0.0194243	0.454384	ecotropic viral integration site 5 ortholog-like
103525050	150.719	182.787	167.928	217.562	259.845	265.903	167.145	247.77	-0.568771	0.0209287	0.470851	ras-like protein 2%2C transcript variant X1
103516242	274.488	230.291	353.581	411.776	430.461	431.637	286.12	424.625	-0.568824	0.021056	0.471052	spectrin alpha chain
103520653	217.594	268.501	255.623	360.835	302.99	437.101	247.239	366.975	-0.570241	0.0224748	0.486509	catalase-like%2C transcript variant X1
103516918	281.475	258.174	168.861	390.55	352.017	309.613	236.17	350.727	-0.570896	0.0358421	0.573735	tyrosine-protein kinase Abl
103519001	106.801	139.414	114.751	171.927	196.11	168.466	120.322	178.834	-0.572327	0.0303572	0.543609	rapamycin-insensitive companion of mTOR-like
103514461	92.8269	142.512	117.549	184.662	170.615	169.377	117.629	174.885	-0.572342	0.0384281	0.584463	uncharacterized LOC103514461
103510667	441.177	457.484	467.399	636.767	671.676	723.037	455.353	677.16	-0.572684	0.00516751	0.279912	uncharacterized LOC103510667
103506169	101.81	128.054	94.2261	177.233	142.18	163.002	108.03	160.805	-0.574636	0.0378437	0.580496	squamous cell carcinoma antigen recognized by T-cells 3-like
103508631	90.8306	100.171	69.0369	139.027	122.569	125.666	86.6796	129.088	-0.575734	0.0475268	0.640111	STE20-like serine/threonine-protein kinase
103514980	149.721	186.918	186.586	282.3	263.768	235.852	174.408	260.64	-0.578882	0.018684	0.448839	cytokine receptor
103510282	288.462	206.539	233.233	401.163	353.978	333.289	242.745	362.81	-0.579215	0.0178356	0.44288	myosin-VIIa-like
103506256	140.738	137.348	132.476	166.621	244.157	203.07	136.854	204.616	-0.581109	0.0285847	0.528575	transcription initiation factor TFIID subunit 1
103506591	279.479	222.029	278.014	428.756	376.531	362.429	259.841	389.239	-0.58217	0.0126768	0.385251	protein lin-54 homolog%2C transcript variant X2
103511864	133.751	185.885	157.665	231.359	253.962	231.299	159.1	238.873	-0.58673	0.0203786	0.463747	uncharacterized LOC103511864
103516734	193.639	179.689	114.751	226.052	255.923	250.422	162.693	244.133	-0.586974	0.0356895	0.573735	TLC domain-containing protein 2-like%2C transcript variant X4
113467566	156.708	163.166	209.91	264.258	274.554	258.618	176.594	265.81	-0.588989	0.0171273	0.435642	uncharacterized LOC113467566
103522760	187.65	182.787	158.598	257.891	257.884	279.562	176.345	265.112	-0.589002	0.0126362	0.385251	DNA ligase 1-like
103511626	125.765	185.885	211.775	269.565	262.787	255.886	174.475	262.746	-0.589914	0.0302949	0.543609	putative mediator of RNA polymerase II transcription subunit 12
103505582	374.302	306.71	260.288	469.085	458.897	489.917	313.767	472.633	-0.591502	0.0120843	0.378341	interferon regulatory factor 2-binding protein-like B
103510284	135.747	109.466	124.08	199.52	157.868	199.427	123.097	185.605	-0.592073	0.0254809	0.507677	uncharacterized LOC103510284%2C transcript variant X3
113467427	103.806	95.0079	113.818	195.275	134.335	142.968	104.211	157.526	-0.59402	0.0374438	0.578303	uncharacterized LOC113467427
103513211	118.779	133.218	169.794	169.805	239.254	227.657	140.597	212.238	-0.594077	0.0335697	0.560554	microtubule-associated serine/threonine-protein kinase 3
103510314	138.741	195.179	276.148	341.732	296.126	284.115	203.356	307.324	-0.594474	0.0442701	0.626211	polycomb protein Asx
103516465	207.613	231.324	260.288	405.408	326.523	326.004	233.075	352.645	-0.596458	0.0128966	0.385886	DE-cadherin
103509750	272.492	270.566	241.629	345.977	381.433	458.956	261.562	395.455	-0.597307	0.0108654	0.372674	RNA-binding protein cabeza
103506537	201.624	201.375	157.665	240.91	309.853	296.864	186.888	282.543	-0.597588	0.0177301	0.441886	gastrula zinc finger protein XlCGF8.2DB%2C transcript variant X9
103509146	119.777	99.1387	140.873	161.314	177.479	205.802	119.929	181.532	-0.597705	0.0297313	0.538543	uncharacterized LOC103509146
103513829	140.738	163.166	144.604	271.687	182.382	224.925	149.503	226.331	-0.597889	0.0246933	0.501721	uncharacterized LOC103513829
103509881	199.628	181.754	196.849	314.138	303.97	257.707	192.744	291.939	-0.598172	0.0110455	0.372806	cactin
103508877	167.687	184.852	96.092	237.726	202.974	238.584	149.544	226.428	-0.599993	0.0471172	0.638662	serine/threonine-protein kinase tricorner
103509018	110.793	118.76	111.952	166.621	157.868	193.053	113.835	172.514	-0.600646	0.0206024	0.4661	mannose-1-phosphate guanyltransferase beta%2C transcript variant X1
103507788	96.8195	104.302	78.3663	129.476	137.277	156.628	93.1626	141.127	-0.601333	0.0324853	0.553902	sodium/potassium-transporting ATPase subunit alpha
103510680	272.492	407.914	246.294	401.163	582.446	421.62	308.9	468.41	-0.601362	0.0337117	0.560736	microtubule-associated protein 4
103509298	105.803	164.198	96.092	205.888	189.246	160.27	122.031	185.135	-0.602107	0.0450804	0.631896	serine/arginine repetitive matrix protein 1
103506179	639.807	692.938	500.984	792.775	1146.26	844.151	611.243	927.729	-0.602309	0.0154383	0.416304	GAS2-like protein pickled eggs
103505353	215.598	278.827	271.483	312.016	327.503	522.7	255.303	387.406	-0.602485	0.0326777	0.554803	GATA zinc finger domain-containing protein 14-like
103509330	140.738	287.089	222.038	388.428	278.476	321.451	216.621	329.452	-0.604849	0.0473655	0.639362	E3 ubiquitin-protein ligase RNF180-like%2C transcript variant X2
103507336	87.8362	107.4	77.4333	123.108	156.888	134.773	90.8899	138.256	-0.606937	0.0353914	0.572129	gamma-tubulin complex component 3 homolog
103514108	1642.94	2401.01	1307.97	2924.88	3412.31	1813.97	1783.97	2717.05	-0.606989	0.0469703	0.638283	uncharacterized LOC103514108
103510809	161.698	177.623	169.794	196.336	311.815	266.814	169.705	258.322	-0.607017	0.0231413	0.492764	nucleosome-remodeling factor subunit NURF301
103505547	106.801	135.283	162.33	157.069	192.188	266.814	134.805	205.357	-0.60799	0.0462071	0.63611	pre-mRNA-processing-splicing factor 8-like
103515543	191.643	250.945	243.495	387.367	302.99	356.055	228.694	348.804	-0.608713	0.0130062	0.385886	uncharacterized LOC103515543
108253876	153.713	223.062	139.007	274.871	279.456	232.21	171.927	262.179	-0.609492	0.0267739	0.513663	uncharacterized LOC108253876%2C transcript variant X3
103505993	197.631	282.958	431.947	466.962	490.274	438.011	304.179	465.083	-0.611777	0.0416165	0.608014	ankyrin-3-like
103507859	114.786	88.8117	104.488	157.069	141.199	173.019	102.695	157.096	-0.613207	0.0245917	0.500779	protein tramtrack%2C beta isoform
103511669	99.8139	90.8771	98.8908	159.192	140.218	144.79	96.5272	148.067	-0.616396	0.0203355	0.463747	uncharacterized LOC103511669%2C transcript variant X1
103513009	75.8585	58.8636	55.043	97.6376	92.1716	101.08	63.255	96.9629	-0.617094	0.0457795	0.635847	CD9 antigen-like
103507674	152.715	212.735	211.775	298.219	347.114	240.405	192.409	295.246	-0.617166	0.0218343	0.478248	steroid hormone receptor ERR2-like
103520674	122.771	146.643	91.4273	184.662	191.207	178.483	120.28	184.784	-0.620945	0.0261055	0.51095	MOG interacting and ectopic P-granules protein 1-like
108253708	218.592	300.514	295.739	396.918	424.578	431.637	271.615	417.711	-0.62103	0.00892145	0.34923	prolow-density lipoprotein receptor-related protein 1-like
103524813	279.479	307.743	363.843	497.74	483.411	483.543	317.022	488.231	-0.622476	0.00531994	0.282327	WD repeat and FYVE domain-containing protein 3-like
103514594	153.713	113.596	122.214	204.827	206.896	188.5	129.841	200.074	-0.623451	0.0165935	0.428578	jmjC domain-containing histone demethylation protein 1-like
103515996	101.81	116.694	87.6956	122.047	185.324	164.823	102.067	157.398	-0.627034	0.0324697	0.553902	uncharacterized LOC103515996
103510263	105.803	118.76	81.1651	122.047	176.499	173.019	101.909	157.188	-0.627789	0.0357066	0.573735	gastrula zinc finger protein XlCGF57.1
103511390	91.8288	84.6809	69.0369	107.189	134.335	137.505	81.8489	126.343	-0.628527	0.032208	0.552799	protein tramtrack%2C beta isoform-like
103507583	68.8716	102.237	71.8357	111.434	127.471	136.594	80.9814	125.167	-0.630534	0.037155	0.577779	transcription initiation factor TFIID subunit 4-like
103514596	54.8976	73.3213	82.098	114.618	117.666	93.7945	70.1056	108.693	-0.630815	0.0427939	0.614386	dentin sialophosphoprotein-like
103507302	170.682	208.604	162.33	230.297	268.67	338.753	180.539	279.24	-0.630827	0.0171668	0.435642	serine/threonine-protein kinase MARK2
103512566	148.723	205.506	132.476	236.665	271.612	244.959	162.235	251.079	-0.631351	0.0185281	0.448161	plexin A3-like
103506351	254.525	256.108	276.148	400.102	370.647	448.028	262.26	406.259	-0.63147	0.00464958	0.278636	myotubularin-related protein 6
103508502	63.8809	85.7136	62.5064	99.7602	113.744	114.739	70.7003	109.414	-0.632219	0.0366211	0.576973	LIM domain-binding protein 2
103506751	217.594	259.206	234.166	343.854	385.356	373.357	236.989	367.522	-0.633458	0.00499311	0.279912	dedicator of cytokinesis protein 11-like
113470598	166.689	153.871	116.616	254.707	273.573	150.253	145.726	226.178	-0.63385	0.0407666	0.60072	uncharacterized LOC113470598
103510356	96.8195	72.2886	84.8968	120.986	140.218	132.951	84.6683	131.385	-0.63389	0.0256482	0.50853	zinc finger protein 830
103518877	83.8437	101.204	80.2321	98.6989	170.615	142.058	88.4266	137.124	-0.635033	0.0424038	0.614386	serine/arginine repetitive matrix protein 1
103507244	55.8958	70.2232	67.1711	111.434	87.2688	101.99	64.43	100.231	-0.636986	0.0376683	0.579369	uncharacterized LOC103507244
103511721	1131.89	1169.01	903.078	2202.15	1725.77	1057.24	1067.99	1661.72	-0.637625	0.0270406	0.515663	60S ribosomal protein L37a%2C transcript variant X1
103508908	134.749	136.316	150.202	211.194	257.884	186.678	140.422	218.586	-0.637693	0.0139826	0.400018	pre-mRNA cleavage complex 2 protein Pcf11-like
103520327	136.745	124.956	96.092	136.905	205.915	213.087	119.264	185.302	-0.637922	0.0318312	0.549635	nucleolar protein 58
103516885	204.618	244.749	236.965	326.874	356.92	384.284	228.777	356.026	-0.638481	0.00552031	0.286434	helicase ARIP4
103510359	78.853	61.9617	71.8357	120.986	93.1521	117.471	70.8835	110.536	-0.640265	0.0335349	0.560554	vang-like protein 2
103513904	456.149	464.712	280.812	532.762	683.443	656.562	400.558	624.255	-0.640936	0.0165521	0.428028	heterogeneous nuclear ribonucleoprotein U-like protein 2
103518365	232.566	249.912	292.941	498.801	325.542	387.927	258.473	404.09	-0.643737	0.0123894	0.379778	NADH dehydrogenase [ubiquinone] 1 alpha subcomplex subunit 2-like
108251805	81.8474	64.0271	54.11	92.3312	115.705	104.722	66.6615	104.253	-0.646869	0.039863	0.593053	uncharacterized LOC108251805%2C transcript variant X1
103509341	111.792	179.689	97.9578	191.03	229.448	189.41	129.813	203.296	-0.648746	0.033143	0.558068	mothers against decapentaplegic homolog 4
103504960	86.8381	88.8117	76.5004	146.456	132.374	117.471	84.0501	132.1	-0.651976	0.020227	0.463504	protein dpy-30 homolog%2C transcript variant X2
103508283	66.8753	74.354	73.7016	130.537	103.938	103.811	71.6436	112.762	-0.653014	0.0264509	0.512016	fat-like cadherin-related tumor suppressor homolog
103512976	470.123	510.151	375.039	661.176	803.069	666.579	451.771	710.275	-0.653234	0.00471788	0.279729	SUN domain-containing ossification factor
113466203	183.658	183.82	168.861	261.074	339.27	244.959	178.779	281.768	-0.656467	0.0089635	0.349593	uncharacterized LOC113466203
103505284	443.174	438.895	480.46	661.176	799.147	688.434	454.176	716.252	-0.657129	0.00190087	0.219122	dentin sialophosphoprotein-like
103506972	289.46	324.266	236.032	407.531	428.5	503.576	283.253	446.536	-0.657746	0.00617038	0.29588	protein strawberry notch-like
103521003	122.771	224.095	162.33	248.339	327.503	227.657	169.732	267.833	-0.658539	0.028359	0.527473	organic cation transporter protein-like
103505684	253.527	238.552	235.099	511.536	399.083	242.227	242.393	384.282	-0.663828	0.0264169	0.512016	COP1-interactive protein 1-like
103517948	181.661	259.206	197.782	343.854	306.912	360.608	212.883	337.125	-0.663926	0.00784892	0.327401	protein Gawky
103515132	96.8195	113.596	137.141	159.192	179.44	212.176	115.852	183.603	-0.664424	0.0171287	0.435642	uncharacterized LOC103515132%2C transcript variant X3
103510030	102.808	78.4848	65.3052	136.905	125.51	128.398	82.1994	130.271	-0.665071	0.0257362	0.509097	uncharacterized LOC103510030
103505614	79.8511	86.7463	69.0369	104.005	148.063	121.113	78.5448	124.394	-0.665091	0.0258967	0.510125	zinc finger protein OZF-like
108252717	103.806	140.446	154.867	241.971	193.168	200.338	133.04	211.826	-0.669792	0.0146813	0.409974	laccase-3-like
103514467	293.453	444.059	284.544	611.296	509.885	505.398	340.685	542.193	-0.6707	0.00986008	0.358936	E3 ubiquitin-protein ligase hyd-like
103511807	160.7	192.081	128.745	292.913	237.293	236.763	160.509	255.656	-0.672049	0.0116641	0.378341	leucine-rich repeat extensin-like protein 5
103514481	62.8827	77.4521	69.0369	107.189	116.685	110.186	69.7906	111.353	-0.674691	0.0202825	0.463747	putative transcription factor capicua
103524523	65.8772	55.7655	41.9819	77.4733	94.1327	89.2414	54.5415	86.9491	-0.675288	0.0417296	0.608516	transcription factor Sp8
113469770	139.739	168.329	159.531	278.055	270.631	198.517	155.867	249.068	-0.675351	0.0098678	0.358936	uncharacterized LOC113469770
103504856	157.706	184.852	221.105	336.425	246.118	318.719	187.888	300.421	-0.676323	0.00987636	0.358936	uncharacterized LOC103504856
103519839	53.8995	86.7463	79.2992	92.3312	138.257	121.113	73.315	117.234	-0.678356	0.0374583	0.578303	UDP-glucuronosyltransferase 2B10
108251935	67.8734	103.269	78.3663	147.518	119.627	132.041	83.1697	133.062	-0.678479	0.0230458	0.492764	probable GPI-anchored adhesin-like protein PGA55
103506518	75.8585	81.5829	83.0309	151.763	108.841	124.756	80.1574	128.453	-0.679105	0.019232	0.454048	uncharacterized LOC103506518
103521547	43.9181	50.602	58.7747	60.4929	90.2105	94.7051	51.0983	81.8028	-0.680075	0.049445	0.652208	uncharacterized LOC103521547
103514019	142.734	127.021	82.098	199.52	185.324	179.393	117.284	188.079	-0.68245	0.0193757	0.454384	histone demethylase UTY-like
103514785	325.393	370.737	330.258	491.372	603.038	552.75	342.129	549.053	-0.682838	0.0018641	0.219122	PHD finger protein rhinoceros-like%2C transcript variant X1
113470348	106.801	86.7463	47.5795	126.292	118.646	142.058	80.3756	128.999	-0.684936	0.0467571	0.638096	-
103524540	36.9311	58.8636	55.043	84.9023	81.3856	76.4926	50.2792	80.9268	-0.68602	0.0425089	0.614386	transcription factor MYB120-like
103507945	390.272	327.364	234.166	595.377	468.702	468.062	317.267	510.714	-0.686993	0.00977704	0.358936	uncharacterized LOC103507945
108252990	48.9088	48.5366	68.104	99.7602	89.2299	78.3139	55.1831	89.1013	-0.687799	0.0359446	0.573735	uncharacterized LOC108252990
103504864	69.8697	131.152	98.8908	184.662	151.985	147.521	99.9709	161.39	-0.690961	0.0266556	0.512373	voltage-dependent L-type calcium channel subunit beta-3
103514570	109.795	97.0733	57.8418	146.456	139.238	141.147	88.2368	142.28	-0.691068	0.028606	0.528575	RAC serine/threonine-protein kinase
103515992	968.195	985.19	898.413	2506.74	1199.21	899.699	950.599	1535.22	-0.691263	0.0429491	0.615364	acanthoscurrin-1-like%2C transcript variant X4
103508756	99.8139	114.629	154.867	208.011	195.129	193.963	123.103	199.034	-0.691562	0.0119628	0.378341	protein kinase C-binding protein 1-like
novel.4312	64.879	77.4521	92.3602	140.089	110.802	129.309	78.2304	126.733	-0.694423	0.0194147	0.454384	- && - && -
103513476	817.476	1123.57	908.675	1546.28	1837.55	1235.72	949.908	1539.85	-0.696935	0.004223	0.265499	immediate early response gene 5-like protein
103514503	57.892	52.6674	64.3723	85.9635	92.1716	105.633	58.3106	94.5893	-0.697962	0.0242555	0.497866	bestrophin-2-like
113465602	134.749	138.381	96.092	216.501	173.557	208.533	123.074	199.53	-0.698216	0.0112845	0.372806	uncharacterized LOC113465602
103509821	56.8939	66.0924	51.3112	80.6572	114.724	87.4201	58.0992	94.2672	-0.699992	0.030547	0.5441	DENN domain-containing protein 1A
103509642	90.8306	100.171	76.5004	118.863	166.693	149.343	89.1675	144.966	-0.703227	0.0154743	0.416304	adenomatous polyposis coli protein-like
novel.7488	85.8399	79.5175	48.5124	85.9635	148.063	113.828	71.29	115.952	-0.704537	0.0444423	0.626211	- && Q9U943.2 RecName: Full=Apolipophorins; Contains: RecName: Full=Apolipophorin-2; AltName: Full=Apolipophorin II; AltName: Full=apoLp-2; Contains: RecName: Full=Apolipophorin-1; AltName: Full=Apolipophorin I; AltName: Full=apoLp-1; Flags: Precursor && PF06448:Domain of Unknown Function (DUF1081)|PF09172:Domain of unknown function (DUF1943)
103513067	186.652	170.395	107.287	279.116	283.379	194.874	154.778	252.456	-0.706204	0.0193365	0.454384	small nuclear ribonucleoprotein F-like
103516095	153.713	256.108	180.056	279.116	302.99	379.731	196.626	320.612	-0.706673	0.0120204	0.378341	phosphatidylinositol-binding clathrin assembly protein LAP
113470420	113.788	118.76	96.092	156.008	184.343	195.785	109.547	178.712	-0.707914	0.00800302	0.328459	patj homolog
103506926	73.8623	78.4848	86.7626	144.334	112.763	133.862	79.7032	130.32	-0.708279	0.0130075	0.385886	vacuolar protein sorting-associated protein 13
113469095	69.8697	76.4194	53.1771	90.2087	119.627	115.65	66.4887	108.495	-0.709416	0.0238734	0.496922	histone-lysine N-methyltransferase PRDM9-like
novel.7489	152.715	93.9752	93.2932	174.05	201.013	181.215	113.328	185.426	-0.710854	0.016343	0.426676	- && Q9U943.2 RecName: Full=Apolipophorins; Contains: RecName: Full=Apolipophorin-2; AltName: Full=Apolipophorin II; AltName: Full=apoLp-2; Contains: RecName: Full=Apolipophorin-1; AltName: Full=Apolipophorin I; AltName: Full=apoLp-1; Flags: Precursor && PF01347:Lipoprotein amino terminal region|PF09172:Domain of unknown function (DUF1943)
103511226	284.47	401.718	318.13	556.11	513.808	576.427	334.772	548.781	-0.71347	0.00227879	0.219122	SERTA domain-containing protein 2
113472160	233.564	349.051	195.916	388.428	505.963	383.374	259.51	425.922	-0.715674	0.0118826	0.378341	fatty acid synthase-like
113466232	210.607	213.768	259.355	512.597	327.503	284.115	227.91	374.739	-0.716013	0.0127598	0.385886	protein PET117%2C mitochondrial-like
103506990	31.9404	42.3405	36.3843	61.5541	65.6968	54.6376	36.8884	60.6295	-0.716896	0.0461351	0.63611	uncharacterized LOC103506990
103508122	215.598	216.866	199.647	353.406	342.212	343.306	210.704	346.308	-0.717028	0.00121618	0.199585	utrophin-like
103507609	169.684	239.585	211.775	304.587	400.064	318.719	207.015	341.123	-0.720869	0.00491394	0.279912	midnolin homolog
103507749	71.866	102.237	66.2381	97.6376	154.927	142.968	80.1136	131.844	-0.72163	0.0264051	0.512016	rho GTPase-activating protein 26
103507647	52.9014	96.0406	80.2321	164.498	115.705	98.3477	76.3914	126.184	-0.722605	0.0361753	0.574519	facilitated trehalose transporter Tret1-like
novel.2190	115.784	73.3213	55.9759	141.15	114.724	148.432	81.6938	134.769	-0.723527	0.0325161	0.553902	- && - && -
103518853	282.473	403.784	285.477	533.823	599.115	471.704	323.911	534.881	-0.723986	0.00367713	0.254767	TATA-binding protein-associated factor 172%2C transcript variant X1
novel.5507	38.9274	37.177	55.9759	83.841	66.6773	68.297	44.0268	72.9384	-0.724353	0.0403128	0.596417	- && - && -
103512695	466.131	499.824	1062.61	1349.95	990.354	1012.62	676.188	1117.64	-0.724409	0.0277386	0.52277	uncharacterized LOC103512695
103511472	67.8734	76.4194	41.9819	125.231	93.1521	89.2414	62.0916	102.541	-0.724755	0.0360782	0.573735	facilitated trehalose transporter Tret1-like
103514015	61.8846	62.9944	40.1161	101.883	75.5023	95.6158	54.9983	91.0003	-0.728395	0.031643	0.548958	thyroid transcription factor 1-associated protein 26 homolog
103504859	66.8753	66.0924	48.5124	79.5959	107.86	112.918	60.4934	100.125	-0.730246	0.024617	0.500779	uncharacterized LOC103504859
103507811	71.866	66.0924	75.5675	111.434	115.705	127.488	71.1753	118.209	-0.731912	0.0105537	0.367295	spatacsin
113465823	70.8679	66.0924	41.049	79.5959	112.763	102.901	59.3364	98.4199	-0.733363	0.0326723	0.554803	rho guanine nucleotide exchange factor 7-like
103504956	80.8492	93.9752	57.8418	84.9023	152.966	149.343	77.5554	129.07	-0.738248	0.0326908	0.554803	uncharacterized LOC103504956%2C transcript variant X2
103506316	775.554	799.305	598.009	1018.83	1458.08	1148.3	724.289	1208.4	-0.738785	0.00214726	0.219122	uncharacterized LOC103506316
103516820	99.8139	92.9425	168.861	224.991	202.974	176.662	120.539	201.542	-0.739021	0.0169876	0.434719	-
103512003	144.73	185.885	176.324	305.648	272.593	268.635	168.98	282.292	-0.739963	0.00238018	0.22054	ras-related C3 botulinum toxin substrate 1
113467294	46.9125	70.2232	46.6466	85.9635	81.3856	105.633	54.5941	90.9939	-0.740105	0.0276835	0.522457	clathrin heavy chain 1-like
novel.6835	41.9218	51.6347	74.6345	75.3508	93.1521	112.918	56.0637	93.8069	-0.742169	0.0355003	0.572129	- && - && -
103513612	53.8995	69.1905	60.6406	84.9023	101.977	122.024	61.2435	102.968	-0.751927	0.0174773	0.439177	dmX-like protein 1
113465720	92.8269	65.0597	67.1711	137.966	97.0743	143.879	75.0192	126.306	-0.751928	0.0176569	0.441092	uncharacterized LOC113465720
103508376	81.8474	88.8117	102.622	177.233	135.316	148.432	91.0939	153.66	-0.752653	0.00725748	0.316628	uncharacterized LOC103508376
113466308	105.803	114.629	109.153	183.601	184.343	187.589	109.862	185.178	-0.753496	0.00270191	0.225481	uncharacterized LOC113466308
103514750	38.9274	50.602	41.9819	75.3508	62.7551	83.7776	43.8371	73.9612	-0.756244	0.0274977	0.521453	homer protein homolog 2
103516680	57.892	52.6674	55.043	107.189	74.5217	98.3477	55.2008	93.3528	-0.757261	0.0181949	0.446685	transcription elongation factor SPT5-like
113472836	33.9367	29.9481	47.5795	72.1669	53.9302	62.8332	37.1548	62.9768	-0.757273	0.042776	0.614386	uncharacterized LOC113472836
103516812	30.9423	44.4059	33.5855	78.5346	60.794	45.5313	36.3112	61.62	-0.761372	0.0499326	0.656152	ATP-dependent RNA helicase TDRD9
103511607	261.512	177.623	233.233	439.369	350.056	352.412	224.123	380.613	-0.763113	0.0028214	0.22974	nuclear receptor corepressor 1
103514614	31.9404	76.4194	48.5124	90.2087	79.4245	96.5264	52.2908	88.7198	-0.764748	0.0424977	0.614386	ski oncogene
novel.4902	51.9032	25.8174	46.6466	78.5346	73.5412	60.1013	41.4557	70.7257	-0.767098	0.0438915	0.624608	- && - && -
108253546	39.9256	44.4059	36.3843	72.1669	67.6579	65.5651	40.2386	68.4633	-0.767424	0.0245349	0.500511	calcium-binding mitochondrial carrier protein SCaMC-3-like
103516732	152.715	186.918	139.94	217.562	344.173	254.065	159.858	271.933	-0.767568	0.00594022	0.293718	protein cueball%2C transcript variant X2
103512284	184.656	159.035	107.287	157.069	335.348	275.009	150.326	255.809	-0.768592	0.0236147	0.49635	Ig-like and fibronectin type-III domain-containing protein 1
novel.1633	74.8604	64.0271	32.6526	96.5763	95.1132	100.169	57.18	97.2862	-0.769623	0.0342495	0.56188	- && - && -
103516713	53.8995	46.4712	55.9759	89.1474	68.6384	109.275	52.1155	89.0203	-0.772607	0.0216627	0.476936	uncharacterized LOC103516713
103518368	91.8288	74.354	162.33	230.297	161.791	170.287	109.504	187.458	-0.772667	0.0244656	0.500511	uncharacterized LOC103518368
103506577	30.9423	34.0789	47.5795	71.1057	52.9496	69.2076	37.5336	64.421	-0.776582	0.0367072	0.576973	uncharacterized LOC103506577
103506404	56.8939	81.5829	61.5735	96.5763	120.608	125.666	66.6834	114.283	-0.779696	0.012222	0.378373	dual specificity protein phosphatase Mpk3-like
103518397	84.8418	82.6156	55.043	100.821	183.363	97.437	74.1668	127.207	-0.779757	0.0296535	0.538543	potassium/sodium hyperpolarization-activated cyclic nucleotide-gated channel 2
113471852	41.9218	24.7847	28.9209	47.7575	62.7551	53.727	31.8758	54.7465	-0.780857	0.0477119	0.641917	pollen-specific leucine-rich repeat extensin-like protein 1
103509533	59.8883	44.4059	71.8357	122.047	79.4245	101.99	58.71	101.154	-0.781747	0.0213078	0.471067	palmitoyltransferase app-like
103505136	75.8585	47.5039	47.5795	95.5151	79.4245	119.292	56.9807	98.0772	-0.784947	0.0238624	0.496922	asparagine synthetase domain-containing protein CG17486
103519271	46.9125	61.9617	52.2442	89.1474	86.2883	101.99	53.7061	92.4753	-0.785581	0.0131169	0.387267	serine/threonine-protein kinase pakG-like
103508290	58.8902	60.929	82.098	89.1474	102.958	156.628	67.3057	116.244	-0.789118	0.0203898	0.463747	N-lysine methyltransferase KMT5A
103505367	437.185	399.653	305.069	709.995	725.606	541.823	380.635	659.141	-0.792281	0.00140961	0.205978	3-phosphoinositide-dependent protein kinase 1%2C transcript variant X1
103507546	56.8939	69.1905	76.5004	120.986	105.899	124.756	67.5283	117.214	-0.79487	0.00759468	0.323706	phosphatase and actin regulator 1-like%2C transcript variant X2
113466800	58.8902	56.7982	46.6466	92.3312	101.977	87.4201	54.1117	93.9095	-0.796347	0.0109667	0.372806	uncharacterized LOC113466800
108253547	89.8325	133.218	71.8357	183.601	185.324	142.968	98.2953	170.631	-0.796964	0.0112979	0.372806	uncharacterized LOC108253547
103524685	156.708	213.768	138.074	232.42	364.764	285.937	169.516	294.374	-0.797617	0.00569847	0.288843	uncharacterized LOC103524685
103504830	38.9274	39.2424	44.7807	63.6767	74.5217	75.582	40.9835	71.2601	-0.798153	0.0186845	0.448839	uncharacterized LOC103504830%2C transcript variant X1
113467494	52.9014	43.3732	38.2502	92.3312	56.8718	84.6883	44.8416	77.9638	-0.798306	0.026081	0.51095	signal transducer and activator of transcription 5B-like
103507856	72.8641	124.956	113.818	196.336	164.732	181.215	103.879	180.761	-0.798931	0.00692552	0.310664	zinc transporter ZIP1-like
103507406	54.8976	42.3405	54.11	102.944	87.2688	73.7607	50.4494	87.9912	-0.799516	0.0156987	0.419693	low-density lipoprotein receptor-related protein 1-like
103506540	112.79	118.76	76.5004	161.314	201.013	173.93	102.683	178.752	-0.8017	0.00552033	0.286434	voltage-dependent calcium channel type A subunit alpha-1
103514569	87.8362	100.171	77.4333	113.557	187.285	161.181	88.4803	154.007	-0.801743	0.00857978	0.340924	zinc finger SWIM domain-containing protein 5%2C transcript variant X1
103512913	48.9088	122.891	68.104	131.599	152.966	133.862	79.9678	139.475	-0.804338	0.0259559	0.510362	solute carrier family 12 member 4-like
103524940	65.8772	53.7001	55.043	77.4733	119.627	108.365	58.2067	101.822	-0.80842	0.0128959	0.385886	uncharacterized LOC103524940
103520276	91.8288	97.0733	72.7687	142.211	201.993	114.739	87.2236	152.981	-0.811112	0.0106432	0.368607	alpha%2Calpha-trehalose-phosphate synthase [UDP-forming]
103515933	70.8679	75.3867	78.3663	177.233	106.88	112.007	74.8736	132.04	-0.816218	0.0102075	0.363126	putative 1-phosphatidylinositol 3-phosphate 5-kinase
103520906	80.8492	77.4521	70.9028	113.557	145.121	144.79	76.4014	134.489	-0.817483	0.00430671	0.266548	teneurin-m-like
113466082	98.8157	81.5829	53.1771	140.089	173.557	98.3477	77.8586	137.331	-0.819378	0.0186149	0.448839	uncharacterized LOC113466082
103513264	82.8455	42.3405	29.8538	94.4538	96.0938	82.867	51.6799	91.1382	-0.819681	0.0412498	0.603997	protein numb-like
103516395	25.9516	25.8174	27.988	50.9414	34.3192	55.5482	26.5856	46.9363	-0.819995	0.0462963	0.63611	vacuolar protein sorting-associated protein 13D-like
103507619	236.559	359.378	433.813	544.436	795.225	478.989	343.25	606.217	-0.820165	0.00653208	0.303606	nuclear factor interleukin-3-regulated protein%2C transcript variant X1
103520664	59.8883	56.7982	47.5795	81.7184	108.841	99.2583	54.7553	96.6059	-0.821278	0.00972614	0.358936	insulin-like growth factor 2 mRNA-binding protein 1
108253233	41.9218	46.4712	33.5855	97.6376	51.9691	66.4757	40.6595	72.0275	-0.824435	0.0307062	0.5441	uncharacterized LOC108253233
103516244	81.8474	122.891	136.208	167.682	201.013	235.852	113.649	201.516	-0.826631	0.00557512	0.28704	spectrin alpha chain-like
113466787	44.9162	47.5039	37.3173	56.2478	79.4245	93.7945	43.2458	76.4889	-0.826758	0.0211419	0.471052	Y-box-binding protein 3-like
113471987	51.9032	81.5829	56.9088	95.5151	105.899	135.683	63.465	112.366	-0.82725	0.0118028	0.378341	uncharacterized LOC113471987
103517424	71.866	36.1443	49.4454	97.6376	87.2688	94.7051	52.4852	93.2039	-0.827639	0.0180381	0.444883	protein suppressor of white apricot
113467153	19.9628	23.752	25.1892	42.4511	35.2998	44.6207	22.968	40.7905	-0.828155	0.0491	0.650301	mitochondrial proton/calcium exchanger protein-like
113469900	34.9349	22.7193	29.8538	45.635	58.8329	50.9951	29.1693	51.821	-0.828577	0.0355066	0.572129	leucine-rich repeat and calponin homology domain-containing protein 1-like
103507089	36.9311	51.6347	64.3723	82.7797	84.3272	105.633	50.9794	90.9132	-0.834018	0.0155726	0.417368	BRCA1-associated RING domain protein 1-like
103509770	70.8679	86.7463	53.1771	145.395	112.763	117.471	70.2638	125.21	-0.834732	0.0080124	0.328459	uncharacterized LOC103509770
novel.5590	62.8827	48.5366	27.988	62.6154	70.5995	114.739	46.4691	82.6513	-0.835405	0.040982	0.602142	- && Q1HRV8.2 RecName: Full=Elongation of very long chain fatty acids protein AAEL008004; AltName: Full=3-keto acyl-CoA synthase AAEL008004; AltName: Full=Very-long-chain 3-oxoacyl-CoA synthase AAEL008004 && PF01151:GNS1/SUR4 family
103510080	47.9107	60.929	30.7867	73.2282	98.0549	77.4032	46.5421	82.8954	-0.836393	0.0226797	0.489017	katanin p80 WD40 repeat-containing subunit B1
103523401	76.8567	53.7001	42.9149	94.4538	104.919	110.186	57.8239	103.186	-0.837655	0.0120772	0.378341	GTP-binding protein 1-like
103507724	36.9311	58.8636	26.1221	65.7993	85.3077	66.4757	40.6389	72.5276	-0.839701	0.0329678	0.55725	partitioning defective protein 6
113467790	24.9535	22.7193	29.8538	49.8801	45.1052	44.6207	25.8422	46.5353	-0.845596	0.0341412	0.56188	uncharacterized LOC113467790
103512063	85.8399	99.1387	43.8478	119.924	151.985	138.415	76.2755	136.775	-0.845632	0.0151686	0.414171	DNA topoisomerase 3-beta-1-like
103513856	276.484	300.514	245.361	440.431	588.329	452.581	274.12	493.78	-0.849556	0.000381644	0.120662	KAT8 regulatory NSL complex subunit 1%2C transcript variant X3
103513300	83.8437	82.6156	56.9088	61.5541	146.102	194.874	74.456	134.177	-0.85296	0.0372706	0.577779	cytochrome P450 18a1-like
103504837	40.9237	43.3732	19.5916	74.2895	51.9691	61.012	34.6295	62.4235	-0.852997	0.0386635	0.585837	dentin sialophosphoprotein-like
novel.5306	44.9162	33.0462	68.104	89.1474	103.938	71.9395	48.6888	88.3417	-0.855196	0.0214375	0.472955	- && P04146.3 RecName: Full=Copia protein; AltName: Full=Gag-int-pol protein; Contains: RecName: Full=Copia VLP protein; Contains: RecName: Full=Copia protease && -
103510118	48.9088	54.7328	19.5916	72.1669	92.1716	58.2801	41.0777	74.2062	-0.85643	0.0455371	0.634293	protein pygopus-like
113465366	157.706	217.899	75.5675	198.459	306.912	310.524	150.391	271.965	-0.856804	0.0209707	0.470936	chromodomain-helicase-DNA-binding protein Mi-2 homolog
113470350	5381.96	3066.07	1493.62	6153.29	6366.7	5500.18	3313.89	6006.73	-0.858099	0.0195798	0.456022	-
103505318	79.8511	93.9752	72.7687	136.905	167.674	142.058	82.1983	148.879	-0.85836	0.00235239	0.22054	uncharacterized LOC103505318
103513951	38.9274	56.7982	54.11	82.7797	115.705	73.7607	49.9452	90.7484	-0.861047	0.013604	0.395404	heat shock protein 70 A1-like
103511063	44.9162	76.4194	32.6526	111.434	80.405	87.4201	51.3294	93.0865	-0.861233	0.024517	0.500511	E3 ubiquitin-protein ligase Nedd-4-like
113468796	26.9497	30.9808	33.5855	58.3703	46.0858	61.9226	30.5054	55.4596	-0.861872	0.02344	0.495119	signal-induced proliferation-associated 1-like protein 1
103509591	116.782	159.035	184.72	265.32	273.573	298.685	153.513	279.193	-0.862491	0.00116094	0.197366	uncharacterized LOC103509591
103521406	34.9349	45.4386	31.7197	74.2895	68.6384	61.012	37.3644	67.98	-0.864522	0.0154522	0.416304	leucine-rich repeat serine/threonine-protein kinase 1-like
novel.3795	31.9404	32.0135	20.5245	57.309	40.2025	56.4588	28.1595	51.3235	-0.868823	0.033527	0.560554	- && - && -
103508518	162.697	145.61	157.665	306.709	284.359	261.35	155.324	284.139	-0.870567	0.000241444	0.100999	uncharacterized LOC103508518
103515898	801.505	570.047	1248.26	933.925	825.622	3035.12	873.272	1598.22	-0.872015	0.0494775	0.652208	uncharacterized LOC103515898
103513784	79.8511	79.5175	32.6526	80.6572	118.646	151.164	64.0071	116.823	-0.87221	0.0300545	0.540626	uncharacterized LOC103513784
novel.3268	34.9349	93.9752	32.6526	104.005	121.588	70.1182	53.8542	98.5705	-0.874376	0.0485456	0.64708	- && A1ZBE8.1 RecName: Full=Protein dopey-1 homolog && -
103507368	112.79	130.119	133.409	219.685	246.118	227.657	125.439	231.153	-0.881758	0.000368597	0.120662	biorientation of chromosomes in cell division protein 1-like 1
113472819	31.9404	40.2751	37.3173	56.2478	66.6773	79.2245	36.5109	67.3832	-0.886428	0.0137371	0.397112	variant-silencing SET domain-containing protein-like
103521393	22.9572	19.6212	18.6586	39.2673	31.3776	42.7994	20.4123	37.8148	-0.890821	0.0425772	0.614386	asparagine synthetase domain-containing protein 1-like
103508691	45.9144	52.6674	45.7137	79.5959	105.899	81.9564	48.0985	89.1505	-0.891262	0.00636282	0.300985	neural-cadherin-like
103522117	30.9423	28.9154	47.5795	63.6767	57.8524	78.3139	35.8124	66.6143	-0.893118	0.0184153	0.447462	cell wall protein DAN4-like
103508077	41.9218	22.7193	49.4454	84.9023	89.2299	39.1569	38.0288	71.0964	-0.89746	0.0429082	0.615191	roquin-1
113468643	27.9479	25.8174	33.5855	54.1252	59.8135	49.1738	29.1169	54.3708	-0.898342	0.0184766	0.447909	putative uncharacterized protein DDB_G0286901
103510989	50.9051	41.3078	45.7137	70.0444	100.997	86.5095	45.9755	85.8501	-0.901702	0.00717035	0.313556	uncharacterized LOC103510989
103509906	31.9404	48.5366	18.6586	70.0444	64.7162	50.9951	33.0452	61.9186	-0.90924	0.0324238	0.553902	nipped-B-like protein
103514449	85.8399	51.6347	33.5855	97.6376	130.413	92.8839	57.0201	106.978	-0.909481	0.0183251	0.447244	dnaJ homolog subfamily C member 8
103511728	54.8976	50.602	50.3783	95.5151	72.5606	124.756	51.9593	97.6105	-0.911118	0.00710735	0.3135	multidrug resistance-associated protein 9-like
113465323	39.9256	42.3405	38.2502	67.9218	82.3661	76.4926	40.1721	75.5935	-0.913508	0.00654969	0.303763	uncharacterized LOC113465323
novel.5444	35.933	47.5039	20.5245	53.0639	67.6579	75.582	34.6538	65.4346	-0.92305	0.0239624	0.497015	- && Q9VIS1.2 RecName: Full=GTPase-activating protein CdGAPr; AltName: Full=d-CdGAPr && -
novel.3244	14.9721	20.6539	19.5916	33.9609	34.3192	36.4251	18.4058	34.9017	-0.923653	0.0407726	0.60072	- && - && -
novel.8124	19.9628	34.0789	21.4574	27.5932	54.9107	60.1013	25.1664	47.5351	-0.923665	0.0461098	0.63611	- && - && -
103523821	26.9497	34.0789	15.8598	47.7575	42.1636	55.5482	25.6295	48.4898	-0.925556	0.0322082	0.552799	nuclear fragile X mental retardation-interacting protein 1
103512090	18.9646	45.4386	36.3843	56.2478	69.619	65.5651	33.5958	63.8106	-0.927015	0.0230596	0.492764	liprin-alpha-1-like
103512970	95.8213	328.397	220.172	338.548	541.263	346.949	214.797	408.92	-0.929217	0.0173125	0.437095	uncharacterized LOC103512970%2C transcript variant X3
113465968	46.9125	19.6212	21.4574	55.1865	60.794	51.9057	29.3304	55.9621	-0.932507	0.033051	0.557379	uncharacterized LOC113465968
103513939	239.553	595.865	179.123	545.497	1019.77	370.625	338.18	645.298	-0.932651	0.0353996	0.572129	heat shock protein 70 A1-like%2C transcript variant X2
103515660	1058.03	728.05	449.673	1332.97	1832.65	1101.86	745.25	1422.49	-0.932786	0.00414457	0.262941	cuticle protein 21-like
103514606	32.9386	29.9481	42.9149	61.5541	40.2025	100.169	35.2672	67.3085	-0.932906	0.0291733	0.532935	uncharacterized LOC103514606
103507423	35.933	27.8827	31.7197	65.7993	53.9302	62.8332	31.8451	60.8542	-0.933346	0.0110718	0.372806	uncharacterized LOC103507423%2C transcript variant X2
novel.52	44.9162	40.2751	17.7257	42.4511	98.0549	55.5482	34.3057	65.3514	-0.933857	0.0456458	0.634816	- && - && -
103513722	28.946	50.602	28.9209	74.2895	75.5023	57.3695	36.1563	69.0537	-0.935373	0.0151576	0.414171	diacylglycerol kinase theta
103509156	21.9591	30.9808	26.1221	43.5124	66.6773	40.9782	26.354	50.3893	-0.935792	0.0251719	0.506619	zinc finger HIT domain-containing protein 2-like%2C transcript variant X2
103516559	36.9311	67.1251	91.4273	141.15	115.705	118.381	65.1612	125.079	-0.938239	0.00945078	0.358379	mushroom body large-type Kenyon cell-specific protein 1
103519687	61.8846	59.8963	50.3783	106.128	121.588	101.99	57.3864	109.902	-0.93841	0.00196116	0.219122	ELAV-like protein 2
103506112	24.9535	48.5366	18.6586	61.5541	62.7551	51.9057	30.7162	58.7383	-0.93953	0.0305222	0.5441	Down syndrome cell adhesion molecule-like protein Dscam2
103520365	19.9628	15.4904	18.6586	36.0835	31.3776	36.4251	18.0373	34.6287	-0.939855	0.0380448	0.582661	uncharacterized LOC103520365
novel.1460	14.9721	33.0462	28.9209	56.2478	58.8329	32.7826	25.6464	49.2877	-0.940226	0.0399222	0.593106	- && - && -
103514305	140.738	140.446	83.0309	170.866	250.04	276.83	121.405	232.579	-0.940316	0.0029258	0.230329	UV excision repair protein RAD23 homolog B%2C transcript variant X2
103507715	32.9386	48.5366	16.7928	61.5541	57.8524	69.2076	32.756	62.8714	-0.946283	0.0276306	0.522457	LETM1 domain-containing protein 1
113468411	63.8809	108.433	58.7747	80.6572	189.246	174.84	77.0295	148.248	-0.947648	0.015353	0.416304	cytochrome P450 18a1
103520865	40.9237	44.4059	13.061	61.5541	66.6773	61.012	32.7969	63.0811	-0.948533	0.0363706	0.575151	protein kintoun
103523263	69.8697	83.6482	55.043	107.189	145.121	149.343	69.5203	133.884	-0.948708	0.00240927	0.22054	vesicular glutamate transporter 1
novel.1341	41.9218	59.8963	36.3843	110.373	91.191	65.5651	46.0675	89.043	-0.950993	0.00937559	0.357815	- && - && -
103515178	36.9311	55.7655	41.9819	73.2282	99.0354	88.3308	44.8929	86.8648	-0.954733	0.00538378	0.284301	zinc finger protein 395%2C transcript variant X2
novel.4213	19.9628	27.8827	13.061	27.5932	50.008	40.0676	20.3022	39.2229	-0.956872	0.046836	0.638096	- && - && -
103510461	32.9386	35.1116	37.3173	67.9218	54.9107	82.867	35.1225	68.5665	-0.965787	0.00783908	0.327401	UHRF1-binding protein 1-like
novel.2272	26.9497	34.0789	37.3173	58.3703	64.7162	69.2076	32.782	64.098	-0.967353	0.00792533	0.327401	- && - && -
novel.4832	380.291	582.44	274.282	659.054	947.21	813.189	412.337	806.484	-0.968591	0.00139886	0.205978	- && - && -
108251830	43.9181	65.0597	33.5855	84.9023	84.3272	109.275	47.5211	92.8349	-0.970531	0.00694605	0.310664	uncharacterized protein KIAA1143 homolog
103514651	189.646	66.0924	98.8908	203.765	257.884	234.031	118.21	231.894	-0.972157	0.00792736	0.327401	uncharacterized LOC103514651%2C transcript variant X2
103506874	96.8195	90.8771	138.074	233.481	189.246	217.64	108.59	213.456	-0.973049	0.000550924	0.138485	uncharacterized LOC103506874
113466111	16.9684	20.6539	11.1952	37.1447	28.4359	30.0507	16.2725	31.8771	-0.973156	0.046566	0.637638	uncharacterized LOC113466111
103514133	20.9609	32.0135	14.9269	40.3286	45.1052	47.3526	22.6338	44.2621	-0.973715	0.0281293	0.526413	uncharacterized LOC103514133
113466875	20.9609	27.8827	13.994	41.3899	32.3581	49.1738	20.9459	40.9739	-0.973842	0.0338543	0.560736	uncharacterized LOC113466875
113468630	28.946	21.6866	12.1281	54.1252	39.222	30.0507	20.9202	41.1326	-0.975783	0.0440513	0.625276	uncharacterized LOC113468630
103513643	50.9051	72.2886	51.3112	117.802	104.919	121.113	58.1683	114.611	-0.980357	0.00161888	0.213192	nibrin
113471773	19.9628	28.9154	28.9209	55.1865	39.222	59.1907	25.933	51.1997	-0.981228	0.0171889	0.435642	uncharacterized LOC113471773
novel.1875	37.9293	32.0135	33.5855	70.0444	61.7746	72.8501	34.5094	68.223	-0.983398	0.00514996	0.279912	- && - && -
103523057	30.9423	40.2751	52.2442	92.3312	89.2299	64.6545	41.1539	82.0719	-0.992075	0.00626001	0.298772	putative mediator of RNA polymerase II transcription subunit 26
103517544	11.9777	18.5885	25.1892	26.532	35.2998	49.1738	18.5851	37.0018	-0.993905	0.0439738	0.625009	E3 ubiquitin-protein ligase RNF38
103517652	47.9107	55.7655	69.0369	118.863	119.627	107.454	57.571	115.315	-1.00005	0.0011288	0.194207	early endosome antigen 1-like
103512007	31.9404	30.9808	20.5245	47.7575	57.8524	61.012	27.8153	55.5406	-1.00221	0.011211	0.372806	histone-lysine N-methyltransferase trr-like
103520569	23.9553	34.0789	10.2622	47.7575	42.1636	46.4419	22.7655	45.4544	-1.00379	0.036319	0.575151	cell division cycle protein 27 homolog
103515231	74.8604	88.8117	83.9639	77.4733	247.098	172.108	82.5453	165.56	-1.00539	0.0104725	0.366263	nuclear hormone receptor FTZ-F1-like
113467621	13.9739	12.3923	16.7928	22.2868	35.2998	29.14	14.3863	28.9089	-1.00607	0.0463776	0.63611	microtubule-associated protein futsch-like
103512614	25.9516	25.8174	13.061	39.2673	43.1441	47.3526	21.61	43.2547	-1.00705	0.0241552	0.497866	E3 ubiquitin-protein ligase COP1
103522691	54.8976	64.0271	43.8478	96.5763	138.257	92.8839	54.2575	109.239	-1.01148	0.00244983	0.220952	heat shock protein 60A
113466357	26.9497	44.4059	31.7197	91.2699	66.6773	50.0845	34.3584	69.3439	-1.01192	0.0110486	0.372806	uncharacterized LOC113466357
103514958	20.9609	36.1443	20.5245	57.309	67.6579	31.8719	25.8766	52.2796	-1.01546	0.0260035	0.510827	mitogen-activated protein kinase kinase kinase kinase 3-like
113471860	15.9702	30.9808	14.9269	46.6962	35.2998	42.7994	20.626	41.5985	-1.01638	0.0286885	0.528721	uncharacterized LOC113471860
103516565	1915.43	994.485	574.686	1696.98	4051.63	1309.48	1161.53	2352.7	-1.01836	0.0222733	0.483396	cuticle protein 7-like
103511062	12.9758	23.752	18.6586	41.3899	35.2998	35.5144	18.4621	37.4013	-1.01882	0.0264784	0.512016	CREB-regulated transcription coactivator 3-like
103509596	20.9609	33.0462	25.1892	54.1252	45.1052	61.012	26.3988	53.4141	-1.01918	0.0113061	0.372806	serine-aspartate repeat-containing protein F-like
novel.5401	17.9665	11.3596	13.994	31.8384	35.2998	20.9444	14.44	29.3608	-1.02041	0.0469581	0.638283	- && - && -
novel.7608	25.9516	45.4386	20.5245	47.7575	73.5412	64.6545	30.6382	61.9844	-1.02233	0.015741	0.419774	- && - && -
103507266	64.879	43.3732	45.7137	95.5151	107.86	109.275	51.3219	104.217	-1.02283	0.00152883	0.207698	zinc finger C4H2 domain-containing protein
103519482	32.9386	25.8174	24.2562	61.5541	36.2803	71.0289	27.6707	56.2878	-1.02601	0.0146488	0.409974	probable ATP-dependent RNA helicase DDX46
103515841	59.8883	55.7655	74.6345	125.231	134.335	128.398	63.4295	129.321	-1.02606	0.000466848	0.130455	uncharacterized LOC103515841
103514724	76.8567	65.0597	36.3843	90.2087	178.46	94.7051	59.4336	121.125	-1.0293	0.00948787	0.358379	zinc finger protein 467-like
103507427	22.9572	20.6539	13.061	31.8384	40.2025	43.7101	18.8907	38.5836	-1.03605	0.0240368	0.497381	unconventional myosin-XVIIIa-like
novel.3471	34.9349	45.4386	29.8538	52.0026	112.763	61.012	36.7424	75.2592	-1.03711	0.0121433	0.378373	- && Q1LY51.2 RecName: Full=Zinc finger protein 704 && -
103504890	9.98139	16.5231	12.1281	25.4707	27.4554	26.4082	12.8775	26.4447	-1.04076	0.045301	0.633247	teneurin-a-like
113471840	226.577	501.889	315.331	735.466	711.878	702.093	347.933	716.479	-1.04254	0.000462876	0.130455	uncharacterized LOC113471840
103520088	14.9721	23.752	14.9269	28.6545	46.0858	35.5144	17.8837	36.7516	-1.04387	0.0278902	0.524698	ras-related C3 botulinum toxin substrate 1%2C transcript variant X1
103519483	18.9646	13.425	10.2622	22.2868	36.2803	29.14	14.2173	29.2357	-1.04446	0.0444694	0.626211	capping protein%2C Arp2/3 and myosin-I linker protein 3-like
novel.1789	23.9553	14.4577	26.1221	48.8188	53.9302	30.9613	21.5117	44.5701	-1.04519	0.02199	0.479432	- && - && -
103506495	49.9069	30.9808	30.7867	85.9635	79.4245	65.5651	37.2248	76.9844	-1.04764	0.00436042	0.266548	probable nuclear hormone receptor HR3
103510268	65.8772	74.354	54.11	91.2699	228.468	81.9564	64.7804	133.898	-1.04837	0.0117813	0.378341	metal transporter CNNM4-like%2C transcript variant X2
103513576	12.9758	16.5231	8.39639	23.3481	26.4748	28.2294	12.6318	26.0175	-1.04938	0.0491997	0.65073	DNA mismatch repair protein Msh2-like
108252804	19.9628	36.1443	41.9819	85.9635	47.0663	71.0289	32.6963	68.0196	-1.05411	0.0119945	0.378341	girdin homolog
103506310	124.767	107.4	176.324	179.356	210.818	458.956	136.164	283.043	-1.05601	0.00514674	0.279912	mucin-2-like
novel.6594	125.765	73.3213	50.3783	105.067	325.542	88.3308	83.155	172.98	-1.0574	0.0304755	0.5441	- && - && -
103517321	160.7	197.245	126.879	603.867	262.787	142.968	161.608	336.541	-1.05764	0.014371	0.407374	uncharacterized LOC103517321
103513952	34.9349	117.727	52.2442	87.0248	221.604	118.381	68.3021	142.337	-1.0615	0.0230931	0.492764	heat shock protein 68-like
103517768	1100.95	1843.36	632.528	1933.65	2961.26	2577.07	1192.28	2490.66	-1.06308	0.00229327	0.219122	uncharacterized LOC103517768
103512006	22.9572	16.5231	26.1221	39.2673	61.7746	37.3357	21.8675	46.1259	-1.07365	0.0156242	0.418226	uncharacterized LOC103512006
108253102	26.9497	35.1116	32.6526	45.635	53.9302	99.2583	31.5713	66.2745	-1.07365	0.0107194	0.370229	glutamic acid-rich protein-like
113467497	22.9572	20.6539	7.46345	30.7771	38.2414	38.2463	17.0248	35.7549	-1.07785	0.0360867	0.573735	uncharacterized LOC113467497
novel.2640	7.98511	12.3923	20.5245	27.5932	26.4748	32.7826	13.634	28.9502	-1.08184	0.0430343	0.616171	- && - && -
103506856	14.9721	29.9481	37.3173	61.5541	36.2803	76.4926	27.4125	58.109	-1.08273	0.0196384	0.456775	uncharacterized LOC103506856%2C transcript variant X1
103514667	19.9628	27.8827	10.2622	26.532	42.1636	53.727	19.3693	40.8075	-1.08423	0.0329899	0.55725	bone morphogenetic protein receptor type-1B-like
113471957	966.198	564.884	514.045	1495.34	1481.61	1368.67	681.709	1448.54	-1.08746	8.08409e-05	0.0638763	uncharacterized LOC113471957
113471500	16.9684	15.4904	17.7257	39.2673	46.0858	21.855	16.7282	35.736	-1.09111	0.0265291	0.512191	uncharacterized LOC113471500
103521992	9.98139	14.4577	13.061	18.0417	39.222	22.7657	12.5001	26.6764	-1.09538	0.0488275	0.648218	nudC domain-containing protein 3
103514522	68.8716	13.425	27.988	66.8605	109.821	60.1013	36.7615	78.9278	-1.10179	0.0332141	0.558825	craniofacial development protein 2-like
103512613	15.9702	36.1443	12.1281	43.5124	42.1636	51.9057	21.4142	45.8606	-1.10598	0.0232479	0.493994	DNA excision repair protein ERCC-6-like
novel.3229	24.9535	20.6539	16.7928	52.0026	45.1052	37.3357	20.8	44.8145	-1.10717	0.0100593	0.361289	- && - && -
103510376	18.9646	32.0135	25.1892	57.309	55.8913	51.9057	25.3891	55.0353	-1.11696	0.00508199	0.279912	CTL-like protein 2
113471561	40.9237	54.7328	13.061	57.309	108.841	69.2076	36.2392	78.4525	-1.11924	0.021285	0.471052	uncharacterized LOC113471561
103512486	18.9646	71.2559	31.7197	130.537	33.3387	102.901	40.6467	88.9256	-1.13094	0.0373861	0.578303	uncharacterized LOC103512486
103518818	35.933	34.0789	17.7257	82.7797	67.6579	41.8888	29.2459	64.1088	-1.13304	0.00929965	0.356192	uncharacterized LOC103518818
103513377	201.624	174.525	213.641	481.82	465.761	348.77	196.597	432.117	-1.13508	4.68894e-06	0.0201877	uncharacterized LOC103513377%2C transcript variant X3
103511372	32.9386	25.8174	23.3233	66.8605	61.7746	51.9057	27.3597	60.1803	-1.13688	0.00308593	0.235165	formin-like protein
103522859	51.9032	75.3867	138.074	240.91	180.421	163.913	88.4546	195.081	-1.13806	0.00211514	0.219122	myb-like protein X
103509304	12.9758	12.3923	18.6586	33.9609	34.3192	29.14	14.6756	32.4734	-1.14073	0.0186912	0.448839	non-lysosomal glucosylceramidase
103507519	19.9628	11.3596	9.32932	38.206	21.5721	30.0507	13.5506	29.9429	-1.14436	0.0336345	0.560615	inactive ubiquitin carboxyl-terminal hydrolase 54-like
103510184	32.9386	37.177	19.5916	45.635	67.6579	84.6883	29.9024	65.9937	-1.14854	0.00608432	0.295427	protocadherin-like wing polarity protein stan
113470715	21.9591	22.7193	15.8598	40.3286	40.2025	53.727	20.1794	44.7527	-1.15401	0.00765111	0.323867	fatty acid synthase-like
103517235	21.9591	13.425	13.061	44.5737	21.5721	41.8888	16.1484	36.0115	-1.1575	0.0233592	0.494881	probable RNA-binding protein EIF1AD
103513642	21.9591	17.5558	8.39639	24.4094	56.8718	25.4975	15.9704	35.5929	-1.16085	0.0376563	0.579369	endothelial differentiation-related factor 1 homolog
113466620	8.98325	9.29425	11.1952	23.3481	27.4554	15.4806	9.82423	22.0947	-1.16468	0.045066	0.631896	phosphatidylinositol N-acetylglucosaminyltransferase subunit A-like
113465852	30.9423	41.3078	46.6466	72.1669	110.802	84.6883	39.6322	89.2191	-1.17016	0.00102849	0.189032	protein tramtrack%2C alpha isoform-like
103505339	24.9535	42.3405	26.1221	56.2478	60.794	92.8839	31.1387	69.9752	-1.17338	0.00370641	0.254767	transcriptional regulator ovo-like
novel.5893	9.98139	21.6866	15.8598	47.7575	24.5137	35.5144	15.8426	35.9286	-1.18104	0.0210266	0.471052	- && - && -
103522500	9.98139	14.4577	7.46345	20.1643	30.397	21.855	10.6342	24.1388	-1.18886	0.0365191	0.57641	zinc finger protein 774%2C transcript variant X2
novel.1562	14.9721	18.5885	10.2622	37.1447	37.2609	25.4975	14.6076	33.301	-1.19134	0.0169943	0.434719	- && - && -
103525027	20.9609	17.5558	39.1831	56.2478	53.9302	68.297	25.8999	59.4916	-1.19491	0.00514105	0.279912	frizzled-2
103516818	60.8865	10.3269	13.994	75.3508	69.619	50.9951	28.4025	65.3216	-1.20143	0.0352957	0.571754	flocculation protein FLO11-like
103514996	11.9777	23.752	14.9269	26.532	41.1831	48.2632	16.8855	38.6594	-1.20157	0.0147995	0.410575	uncharacterized LOC103514996
103516277	6.98697	10.3269	11.1952	21.2256	24.5137	20.0338	9.50303	21.9244	-1.20403	0.0365559	0.57641	uncharacterized protein PF11_0213-like
103505695	23.9553	15.4904	5.59759	25.4707	39.222	39.1569	15.0144	34.6165	-1.21273	0.0303732	0.543609	protein transport protein SEC7-like
113466309	11.9777	13.425	6.53052	24.4094	29.4165	20.0338	10.6444	24.6199	-1.2146	0.0320616	0.551904	pleckstrin homology domain-containing family A member 7-like
113473916	30.9423	32.0135	17.7257	61.5541	78.4439	48.2632	26.8938	62.7537	-1.2253	0.00309747	0.235165	putative fatty acyl-CoA reductase CG5065%2C transcript variant X1
103505860	19.9628	14.4577	15.8598	33.9609	55.8913	28.2294	16.7601	39.3605	-1.23082	0.0112235	0.372806	uncharacterized LOC103505860
103512754	8.98325	8.26156	11.1952	26.532	19.611	20.9444	9.47999	22.3624	-1.23299	0.0311874	0.54574	uncharacterized LOC103512754
113471711	4.99069	13.425	15.8598	25.4707	25.4943	30.0507	11.4252	27.0052	-1.23887	0.0292229	0.532935	uncharacterized LOC113471711
103515650	24.9535	36.1443	8.39639	67.9218	36.2803	59.1907	23.1647	54.4643	-1.23895	0.0164664	0.426847	protein scalloped-like
113471756	31.9404	10.3269	13.061	56.2478	24.5137	50.9951	18.4428	43.9189	-1.25165	0.0217506	0.477393	uncharacterized LOC113471756
novel.1213	13.9739	9.29425	13.061	30.7771	16.6693	39.1569	12.1097	28.8678	-1.25286	0.0240754	0.497697	- && O35904.2 RecName: Full=Phosphatidylinositol 4,5-bisphosphate 3-kinase catalytic subunit delta isoform; Short=PI3-kinase subunit delta; Short=PI3K-delta; Short=PI3Kdelta; Short=PtdIns-3-kinase subunit delta; AltName: Full=Phosphatidylinositol 4,5-bisphosphate 3-kinase 110 kDa catalytic subunit delta; Short=PtdIns-3-kinase subunit p110-delta; Short=p110delta && -
103509084	4.99069	9.29425	8.39639	18.0417	20.5915	15.4806	7.56044	18.038	-1.25352	0.0491494	0.650467	muscarinic acetylcholine receptor DM1
103520190	10.9795	12.3923	4.66466	24.4094	24.5137	18.2125	9.34551	22.3786	-1.26568	0.0360556	0.573735	leucine-rich repeat-containing protein 70-like
103505075	40.9237	42.3405	17.7257	91.2699	76.4828	77.4032	33.6633	81.7187	-1.28342	0.00128613	0.20028	translocation protein SEC63 homolog
113472870	14.9721	13.425	7.46345	32.8996	20.5915	33.6932	11.9535	29.0614	-1.28668	0.0179596	0.444491	zinc finger homeobox protein 3-like
103512701	13.9739	29.9481	58.7747	79.5959	100.016	71.9395	34.2323	83.8504	-1.28787	0.00566318	0.288843	nesprin-1-like
113469604	10.9795	10.3269	7.46345	16.9805	15.6888	37.3357	9.58997	23.335	-1.29115	0.0363545	0.575151	nucleolin-like
103512946	137.743	18.5885	52.2442	226.052	125.51	160.27	69.5253	170.611	-1.29435	0.0131606	0.387267	uncharacterized LOC103512946
113472293	6.98697	12.3923	6.53052	26.532	23.5332	13.6594	8.63661	21.2415	-1.29968	0.0372019	0.577779	uncharacterized LOC113472293
113468856	2.99442	8.26156	20.5245	30.7771	23.5332	24.5869	10.5935	26.2991	-1.3012	0.0448955	0.630132	uncharacterized LOC113468856
103511290	7.98511	9.29425	7.46345	15.9192	16.6693	28.2294	8.2476	20.2726	-1.30391	0.0349026	0.567107	trithorax group protein osa-like
108253658	18.9646	16.5231	4.66466	28.6545	34.3192	36.4251	13.3841	33.1329	-1.31652	0.0182403	0.447244	inverted formin-2-like
103506557	21.9591	21.6866	35.4514	41.3899	64.7162	91.0626	26.3657	65.7229	-1.3175	0.00259236	0.22132	cytochrome P450 307a1%2C transcript variant X2
103521988	8.98325	20.6539	7.46345	28.6545	32.3581	30.9613	12.3669	30.658	-1.31822	0.0163675	0.426676	arfGAP with SH3 domain%2C ANK repeat and PH domain-containing protein-like
113465498	12.9758	10.3269	24.2562	40.3286	38.2414	41.8888	15.853	40.1529	-1.33346	0.00592658	0.293718	uncharacterized LOC113465498
103514930	7.98511	13.425	11.1952	26.532	28.4359	27.3188	10.8684	27.4289	-1.33692	0.0119941	0.378341	neurogenic locus Notch protein-like
113467973	33.9367	37.177	53.1771	97.6376	122.569	99.2583	41.4303	106.488	-1.35918	5.77708e-05	0.0535838	trithorax group protein osa-like
103511846	37.9293	48.5366	23.3233	73.2282	112.763	94.7051	36.5964	93.5655	-1.35933	0.000364238	0.120662	dual 3'%2C5'-cyclic-AMP and -GMP phosphodiesterase 11-like
103522125	7.98511	9.29425	8.39639	13.7966	10.786	41.8888	8.55858	22.1572	-1.37953	0.0448642	0.630107	ecdysone-induced protein 78C-like
103520555	19.9628	20.6539	9.32932	32.8996	52.9496	43.7101	16.6487	43.1864	-1.38243	0.00425615	0.265499	transcription factor GATA-4-like%2C transcript variant X1
103507926	212.604	644.401	250.959	855.39	1435.52	616.494	369.321	969.136	-1.39224	0.000823908	0.172326	heat shock protein 70 B2
113467424	76.8567	24.7847	36.3843	176.172	66.6773	122.935	46.0086	121.928	-1.40499	0.00252992	0.22132	putative uncharacterized protein DDB_G0282133
103518280	9.98139	11.3596	13.061	31.8384	32.3581	28.2294	11.4674	30.8086	-1.42307	0.00502058	0.279912	mediator of RNA polymerase II transcription subunit 1.1-like
103508187	14.9721	21.6866	11.1952	94.4538	19.611	14.57	15.9513	42.8783	-1.42412	0.0346799	0.564194	3'(2')%2C5'-bisphosphate nucleotidase 1
novel.2740	27.9479	24.7847	10.2622	40.3286	63.7357	65.5651	20.9983	56.5431	-1.43643	0.0021503	0.219122	- && H2A0M7.1 RecName: Full=Peroxidase-like protein; Flags: Precursor [Pinctada margaritifera] && -
113471179	11.9777	2.06539	6.53052	18.0417	26.4748	11.8381	6.85786	18.7849	-1.44862	0.0462325	0.63611	uncharacterized LOC113471179
103515807	13.9739	18.5885	13.061	38.206	49.0274	37.3357	15.2078	41.523	-1.45213	0.00156514	0.208692	cell wall protein RBR3-like
113466471	7.98511	7.22886	2.7988	21.2256	9.80549	18.2125	6.00426	16.4145	-1.45744	0.0441889	0.625981	uncharacterized LOC113466471
novel.6735	22.9572	21.6866	29.8538	74.2895	85.3077	46.4419	24.8325	68.6797	-1.46318	0.000345941	0.120662	- && Q64560.3 RecName: Full=Tripeptidyl-peptidase 2; Short=TPP-2; AltName: Full=Tripeptidyl aminopeptidase; AltName: Full=Tripeptidyl-peptidase II; Short=TPP-II && -
108252715	5.98883	12.3923	10.2622	55.1865	13.7277	10.9275	9.5478	26.6139	-1.47266	0.0393305	0.590483	glycine-rich protein DOT1-like
103511215	6.98697	13.425	7.46345	25.4707	20.5915	30.9613	9.29182	25.6745	-1.47303	0.010638	0.368607	uncharacterized LOC103511215
103508622	17.9665	50.602	9.32932	59.4316	88.2494	69.2076	25.9659	72.2962	-1.48428	0.00472762	0.279729	vesicular acetylcholine transporter
113465368	51.9032	53.7001	36.3843	149.64	134.335	114.739	47.3292	132.905	-1.49105	2.79885e-06	0.0199036	chromodomain-helicase-DNA-binding protein Mi-2 homolog
113465300	7.98511	15.4904	13.994	30.7771	35.2998	39.1569	12.4898	35.0779	-1.49141	0.00297441	0.232192	uncharacterized LOC113465300
113467460	5.98883	4.13078	3.73173	13.7966	11.7666	13.6594	4.61711	13.0742	-1.50354	0.0459844	1	uncharacterized LOC113467460
103507109	9.98139	14.4577	1.86586	29.7158	28.4359	16.3913	8.76832	24.8477	-1.5113	0.0256017	0.50853	uncharacterized LOC103507109
103517667	23.9553	57.8309	111.952	209.072	176.499	168.466	64.5793	184.679	-1.51286	0.000536764	0.138485	nesprin-1-like
103520332	6.98697	35.1116	5.59759	32.8996	79.4245	23.6763	15.8987	45.3335	-1.51839	0.0269093	0.515663	heat shock protein 70 A1-like
113465883	6.98697	2.06539	13.061	27.5932	17.6499	19.1232	7.37113	21.4554	-1.52641	0.0263489	0.512016	uncharacterized LOC113465883%2C transcript variant X2
103514056	4.99069	12.3923	28.9209	36.0835	51.9691	47.3526	15.4346	45.135	-1.54112	0.0062528	0.298772	zinc finger homeobox protein 4
novel.5961	3.99256	4.13078	4.66466	13.7966	11.7666	11.8381	4.26266	12.4671	-1.54534	0.0446804	1	- && Q9QYM0.1 RecName: Full=Multidrug resistance-associated protein 5; AltName: Full=ATP-binding cassette sub-family C member 5 && PF00005:ABC transporter
113471251	7.98511	13.425	4.66466	28.6545	29.4165	18.2125	8.6916	25.4278	-1.55524	0.0104655	0.366263	histone H3.v1-like
novel.5627	4.99069	9.29425	6.53052	21.2256	24.5137	15.4806	6.93849	20.4066	-1.55753	0.0144512	0.407806	- && - && -
103518357	8.98325	8.26156	2.7988	23.3481	11.7666	23.6763	6.6812	19.597	-1.56102	0.0237678	0.496922	netrin-B-like
103516363	9.98139	11.3596	2.7988	32.8996	27.4554	10.9275	8.04661	23.7608	-1.56647	0.0230944	0.492764	putative mevalonate kinase
103507195	25.9516	18.5885	11.1952	52.0026	52.9496	60.1013	18.5784	55.0179	-1.5714	0.000360762	0.120662	protein bark beetle-like
113468956	14.9721	21.6866	20.5245	71.1057	64.7162	35.5144	19.0611	57.1121	-1.58005	0.000433936	0.128441	uncharacterized LOC113468956
novel.3995	17.9665	16.5231	0	40.3286	35.2998	27.3188	11.4965	34.3157	-1.58479	0.0300244	0.54054	- && - && -
novel.1454	10.9795	15.4904	8.39639	41.3899	46.0858	18.2125	11.6221	35.2294	-1.60141	0.00415613	0.262941	- && - && -
novel.36	9.98139	5.16347	3.73173	23.3481	19.611	14.57	6.2922	19.1764	-1.60878	0.0174196	0.438243	- && - && -
113465630	21.9591	3.09808	14.9269	67.9218	34.3192	20.9444	13.328	41.0618	-1.61582	0.0120923	0.378341	uncharacterized LOC113465630
113470353	230.57	113.596	56.9088	377.815	460.858	391.569	133.692	410.081	-1.618	6.02799e-05	0.0535838	-
108253284	16.9684	21.6866	11.1952	54.1252	73.5412	27.3188	16.6167	51.6617	-1.63889	0.00119562	0.197731	uncharacterized LOC108253284
103520843	3.99256	7.22886	5.59759	15.9192	16.6693	20.0338	5.60634	17.5408	-1.64951	0.014975	0.412761	homeobox protein abdominal-A homolog
103521656	8.98325	17.5558	7.46345	47.7575	29.4165	30.0507	11.3342	35.7416	-1.66139	0.00216004	0.219122	uncharacterized LOC103521656
103505441	31.9404	9.29425	1.86586	94.4538	16.6693	26.4082	14.3669	45.8438	-1.67433	0.0339232	0.560736	uncharacterized LOC103505441
novel.2152	3.99256	10.3269	5.59759	13.7966	15.6888	33.6932	6.63903	21.0595	-1.67618	0.0155049	0.416603	- && Q9W596.4 RecName: Full=Microtubule-associated protein futsch; AltName: Full=MAP1B homolog; Contains: RecName: Full=Futsch heavy chain; Contains: RecName: Full=Futsch light chain LC(f) && -
103504839	23.9553	2.06539	1.86586	42.4511	16.6693	30.0507	9.29553	29.7237	-1.67841	0.0380869	0.582889	uncharacterized LOC103504839
103521769	15.9702	24.7847	21.4574	57.309	38.2414	103.811	20.7374	66.4539	-1.68323	0.00036087	0.120662	serine-rich adhesin for platelets-like
103512702	15.9702	18.5885	24.2562	65.7993	52.9496	71.0289	19.605	63.2593	-1.68734	3.34274e-05	0.0356571	nesprin-1-like
103518292	9.98139	9.29425	8.39639	27.5932	9.80549	51.9057	9.22401	29.7681	-1.69463	0.0100907	0.361453	protein suppressor of forked-like
novel.5758	20.9609	16.5231	0	30.7771	50.9885	40.0676	12.4947	40.6111	-1.70859	0.0178531	0.44288	- && Q24432.3 RecName: Full=Optomotor-blind protein; AltName: Full=Lethal(1)optomotor-blind; Short=L(1)omb; AltName: Full=Protein bifid && -
113470944	3.99256	2.06539	3.73173	10.6128	7.84439	13.6594	3.26322	10.7055	-1.71109	0.0479322	1	uncharacterized LOC113470944
103515068	30.9423	21.6866	30.7867	137.966	66.6773	71.0289	27.8052	91.8908	-1.72006	3.27204e-05	0.0356571	peroxidasin homolog
103505182	41.9218	35.1116	136.208	235.604	106.88	370.625	71.0805	237.703	-1.73939	0.000703184	0.156768	cell surface glycoprotein 1-like
108252552	1.99628	11.3596	4.66466	24.4094	21.5721	14.57	6.00686	20.1838	-1.75419	0.0144967	0.40801	uncharacterized LOC108252552
103513162	1.99628	10.3269	3.73173	19.103	15.6888	19.1232	5.35165	17.9716	-1.75788	0.0169842	0.434719	probable cytochrome P450 525A1
103523349	9.98139	2.06539	7.46345	20.1643	14.7082	32.7826	6.50341	22.5517	-1.79088	0.00976629	0.358936	uncharacterized LOC103523349
103523676	19.9628	52.6674	21.4574	92.3312	160.81	71.9395	31.3625	108.36	-1.79248	9.96313e-05	0.0683622	uncharacterized LOC103523676
novel.4423	3.99256	5.16347	3.73173	12.7353	13.7277	19.1232	4.29592	15.1954	-1.82935	0.013817	0.398331	- && - && -
103512700	2.99442	10.3269	8.39639	32.8996	23.5332	20.9444	7.23925	25.7924	-1.83096	0.00344478	0.249122	uncharacterized LOC103512700
113470741	12.9758	9.29425	9.32932	43.5124	37.2609	32.7826	10.5331	37.8519	-1.84435	0.000226634	0.0996246	uncharacterized LOC113470741
novel.5809	2.99442	3.09808	3.73173	7.42895	11.7666	16.3913	3.27474	11.8623	-1.85992	0.0284573	1	- && - && -
103515251	8.98325	7.22886	1.86586	30.7771	19.611	15.4806	6.02599	21.9562	-1.87166	0.00743421	0.321055	sn1-specific diacylglycerol lipase beta
103512979	7.98511	2.06539	2.7988	10.6128	10.786	26.4082	4.2831	15.9357	-1.90211	0.0203788	0.463747	E3 ubiquitin-protein ligase HECW2-like
113467440	22.9572	33.0462	7.46345	106.128	92.1716	38.2463	21.1556	78.8486	-1.9023	0.000375123	0.120662	uncharacterized LOC113467440
novel.5504	1.99628	11.3596	4.66466	33.9609	21.5721	11.8381	6.00686	22.457	-1.90567	0.00986246	0.358936	- && - && -
novel.3513	11.9777	3.09808	9.32932	76.412	7.84439	8.19564	8.13502	30.8174	-1.91288	0.0259199	0.510125	- && - && -
novel.6534	1.99628	1.03269	4.66466	10.6128	11.7666	7.28501	2.56454	9.88813	-1.92733	0.042848	1	- && - && -
113468251	1.99628	3.09808	3.73173	6.36767	14.7082	12.7488	2.94203	11.2749	-1.93864	0.0289315	1	uncharacterized LOC113468251
103508373	1.99628	6.19617	1.86586	19.103	7.84439	11.8381	3.35277	12.9285	-1.95619	0.0249548	1	tyrosine-protein phosphatase Lar-like
103518128	1.99628	8.26156	5.59759	15.9192	32.3581	17.3019	5.28514	21.8597	-2.05194	0.00387727	0.256092	adenylate cyclase%2C terminal-differentiation specific-like
103513894	3.99256	1.03269	1.86586	11.6741	3.9222	13.6594	2.29704	9.75188	-2.0856	0.0395307	1	protein diaphanous-like
113465420	1.99628	3.09808	0.932932	5.30639	14.7082	5.46376	2.0091	8.49279	-2.09308	0.0494719	1	uncharacterized LOC113465420
103514124	1.99628	4.13078	1.86586	14.8579	13.7277	5.46376	2.66431	11.3498	-2.09454	0.0238011	1	doublesex- and mab-3-related transcription factor 3-like
103508144	4.99069	2.06539	1.86586	10.6128	9.80549	18.2125	2.97398	12.8769	-2.12173	0.0145181	1	uncharacterized LOC103508144
113468155	0.998139	4.13078	2.7988	15.9192	5.88329	12.7488	2.64257	11.5171	-2.12533	0.0226016	1	spectrin beta chain-like%2C transcript variant X2
113469310	1.99628	3.09808	3.73173	9.55151	12.7471	16.3913	2.94203	12.8966	-2.13187	0.0117191	1	uncharacterized LOC113469310
103522134	5.98883	2.06539	1.86586	35.0222	6.86384	2.73188	3.30669	14.8726	-2.16336	0.0338566	0.560736	uncharacterized LOC103522134
103505655	4.99069	2.06539	0	4.24511	10.786	17.3019	2.35203	10.7777	-2.21548	0.0371933	1	frizzled-2-like
113468139	0.998139	2.06539	2.7988	11.6741	7.84439	8.19564	1.95411	9.23803	-2.23108	0.0262303	1	uncharacterized LOC113468139
novel.2737	0.998139	11.3596	2.7988	5.30639	7.84439	57.3695	5.05219	23.5067	-2.23253	0.0225079	0.486509	- && - && -
113468677	1.99628	1.03269	2.7988	4.24511	8.82494	14.57	1.94259	9.21336	-2.24196	0.0317471	1	echinoderm microtubule-associated protein-like CG42247
novel.857	2.99442	2.06539	0.932932	8.49023	17.6499	4.55313	1.99758	10.2311	-2.36368	0.0223923	1	- && - && -
113468395	0	5.16347	0	8.49023	8.82494	9.10626	1.72116	8.80714	-2.38582	0.0472663	1	extensin-like
113472706	4.99069	5.16347	0	24.4094	17.6499	11.8381	3.38472	17.9658	-2.42371	0.00425314	0.265499	protein N-lysine methyltransferase FAM173B
113465387	3.99256	2.06539	1.86586	6.36767	22.5526	13.6594	2.64127	14.1932	-2.43219	0.00680644	1	uncharacterized LOC113465387
103518458	1.99628	4.13078	0	10.6128	7.84439	14.57	2.04235	11.0091	-2.45804	0.0161413	1	ecdysone-induced protein 78C
113469016	1.99628	2.06539	0	9.55151	3.9222	9.10626	1.35389	7.52665	-2.49702	0.0383702	1	WD repeat-containing protein 91-like
103522574	0.998139	3.09808	0	8.49023	2.94165	11.8381	1.36541	7.75667	-2.53632	0.0412566	1	uncharacterized LOC103522574
113466317	0.998139	3.09808	0	13.7966	7.84439	1.82125	1.36541	7.82075	-2.53636	0.0484265	1	uncharacterized LOC113466317
novel.3397	2.99442	9.29425	4.66466	90.2087	8.82494	6.37438	5.65111	35.136	-2.63577	0.00359292	0.254656	- && - && -
103512337	3.99256	0	0	6.36767	2.94165	15.4806	1.33085	8.26332	-2.64672	0.0467864	1	brefeldin A-inhibited guanine nucleotide-exchange protein 3-like
108252792	0.998139	3.09808	0	8.49023	5.88329	10.9275	1.36541	8.43368	-2.65891	0.0237538	1	uncharacterized LOC108252792
103515233	0.998139	2.06539	0	10.6128	4.90274	3.64251	1.02118	6.38601	-2.66612	0.0472178	1	nucleolysin TIA-1-like
novel.3169	2.99442	1.03269	0	16.9805	5.88329	2.73188	1.34237	8.53188	-2.67408	0.0338767	1	- && P04323.1 RecName: Full=Retrovirus-related Pol polyprotein from transposon 17.6; Includes: RecName: Full=Protease; Includes: RecName: Full=Reverse transcriptase; Includes: RecName: Full=Endonuclease && PF00665:Integrase core domain
113468013	0.998139	2.06539	0.932932	7.42895	7.84439	10.9275	1.33215	8.73362	-2.72724	0.0143444	1	uncharacterized LOC113468013
novel.1201	1.99628	2.06539	0.932932	8.49023	13.7277	10.9275	1.66487	11.0485	-2.7432	0.00618447	1	- && - && -
novel.229	0.998139	0	1.86586	7.42895	4.90274	7.28501	0.954667	6.5389	-2.74718	0.0358844	1	- && - && -
113471172	1.99628	1.03269	0	3.18384	10.786	6.37438	1.00966	6.78142	-2.77026	0.0371773	1	transducin-like enhancer protein 3-B%2C transcript variant X2
novel.5587	1.99628	1.03269	1.86586	0	7.84439	29.14	1.63161	12.3281	-2.92074	0.0204389	1	- && A1L3X0.1 RecName: Full=Elongation of very long chain fatty acids protein 7; AltName: Full=3-keto acyl-CoA synthase ELOVL7; AltName: Full=ELOVL fatty acid elongase 7; Short=ELOVL FA elongase 7; AltName: Full=Very long chain 3-ketoacyl-CoA synthase 7; AltName: Full=Very long chain 3-oxoacyl-CoA synthase 7 && PF01151:GNS1/SUR4 family
novel.4405	2.99442	5.16347	0	11.6741	25.4943	27.3188	2.7193	21.4957	-3.01181	0.000413786	0.127938	- && - && -
novel.3706	0.998139	0	1.86586	10.6128	8.82494	4.55313	0.954667	7.99695	-3.03189	0.0167115	1	- && - && -
novel.5626	0	4.13078	3.73173	58.3703	3.9222	3.64251	2.62083	21.9783	-3.06091	0.00662144	0.30535	- && - && -
113471645	0	3.09808	0	7.42895	12.7471	5.46376	1.03269	8.54661	-3.08695	0.0179611	1	uncharacterized LOC113471645
103521248	0.998139	1.03269	0	8.49023	5.88329	2.73188	0.676944	5.7018	-3.09477	0.0391176	1	myb-like protein P
108253575	1.99628	0	0	3.18384	4.90274	9.10626	0.665426	5.73095	-3.1227	0.0440232	1	histidine-rich glycoprotein-like
103510238	0	2.06539	0	2.12256	5.88329	10.0169	0.688463	6.00758	-3.17301	0.0417026	1	mucin-2-like
113466701	1.99628	0	0	8.49023	7.84439	2.73188	0.665426	6.3555	-3.26109	0.0320417	1	uncharacterized LOC113466701
113466439	0	2.06539	0	11.6741	5.88329	6.37438	0.688463	7.97725	-3.57614	0.0121984	1	protocadherin Fat 3-like
103524783	0	0	0.932932	10.6128	0.980549	1.82125	0.310977	4.47153	-3.65014	0.0493761	1	lysine-rich arabinogalactan protein 19-like
103523633	1.99628	0	0	7.42895	11.7666	8.19564	0.665426	9.13039	-3.791	0.00604479	1	LIM domain only protein 3-like
novel.5666	0.998139	0	0	3.18384	1.9611	10.9275	0.332713	5.35748	-3.92881	0.0231081	1	- && - && -
novel.2694	0	0	0	3.18384	2.94165	2.73188	0	2.95245	-4.02252	0.0480402	1	- && - && -
113468854	0	0	0	1.06128	2.94165	5.46376	0	3.15556	-4.12659	0.0445569	1	uncharacterized LOC113468854
novel.2697	0	0	0	1.06128	5.88329	2.73188	0	3.22548	-4.15393	0.0424018	1	- && - && -
113466381	0	0	0	3.18384	2.94165	3.64251	0	3.256	-4.16535	0.0347888	1	fatty acid synthase-like
103523145	0	0	0	4.24511	3.9222	1.82125	0	3.32952	-4.19282	0.034111	1	dihydrolipoyllysine-residue acetyltransferase component of pyruvate dehydrogenase complex
novel.64	0	1.03269	0	11.6741	3.9222	4.55313	0.344231	6.71646	-4.2412	0.0085753	1	- && - && -
novel.93	0	0	0	1.06128	6.86384	2.73188	0	3.55233	-4.29289	0.0320409	1	- && Q01069.2 RecName: Full=Enhancer of split mbeta protein; Short=E(spl)mbeta; AltName: Full=HLH-mbeta; AltName: Full=Split locus enhancer protein mA && PF00010:Helix-loop-helix DNA-binding domain
113467214	0	0	0	5.30639	1.9611	3.64251	0	3.63667	-4.32144	0.0252693	1	uncharacterized LOC113467214
113472021	0.998139	0	0	21.2256	0	0.910626	0.332713	7.37873	-4.37497	0.0226782	1	uncharacterized LOC113472021
108253016	0.998139	0	0	0	1.9611	20.9444	0.332713	7.63517	-4.44056	0.0166729	1	uncharacterized LOC108253016
novel.2578	0	0	0	6.36767	2.94165	2.73188	0	4.01373	-4.4614	0.0174573	1	- && - && -
novel.1826	0.998139	0	0	10.6128	15.6888	2.73188	0.332713	9.67781	-4.7706	0.00202295	1	- && Q99323.2 RecName: Full=Myosin heavy chain, non-muscle; AltName: Full=Myosin II; AltName: Full=Non-muscle MHC; AltName: Full=Zipper protein && PF00063:Myosin head (motor domain)
113472684	0	0	0	9.55151	4.90274	0.910626	0	5.12163	-4.81031	0.00910192	1	ankyrin repeat and LEM domain-containing protein 2-like
103504875	0	0	0	8.49023	7.84439	4.55313	0	6.96258	-5.25808	0.00116044	1	uncharacterized LOC103504875
novel.3577	0	0	0	49.8801	30.397	22.7657	0	34.3476	-7.56027	7.88794e-09	8.41406e-05	- && - && -
