# Supplementary material for: Silencing of Chitin-Binding Protein with PYPV-Rich Domain Impairs Cuticle and Wing Development in the Asian Citrus Psyllid, Diaphorina citri
Source: Insects. 2022 Apr 2;13(4):353. doi: 10.3390/insects13040353 (PMC9027310; doi:10.3390/insects13040353)
Supplement: Supplementary file 1 [file insects-13-00353-s001.zip › Table S4.xlsx]

## Sheet: Up-regulation
Category	GO ID	Description	GeneRatio	BgRatio	P-value	P-adj	Gene ID	Gene name	Count
BP	GO:0007017	microtubule-based process	10/168	70/4640	0.000179166	0.0130536	103517019/103509067/103517443/103506262/103506183/103507570/103506140/103506306/103511450/103507094	LOC103517019/LOC103509067/LOC103517443/LOC103506262/LOC103506183/LOC103507570/LOC103506140/LOC103506306/LOC103511450/LOC103507094	10
BP	GO:0009142	nucleoside triphosphate biosynthetic process	7/168	40/4640	0.000488581	0.0130536	103512225/108253990/108254441/103507341/103510324/108254440/108253006	LOC103512225/LOC108253990/LOC108254441/LOC103507341/LOC103510324/LOC108254440/LOC108253006	7
BP	GO:0009145	purine nucleoside triphosphate biosynthetic process	7/168	40/4640	0.000488581	0.0130536	103512225/108253990/108254441/103507341/103510324/108254440/108253006	LOC103512225/LOC108253990/LOC108254441/LOC103507341/LOC103510324/LOC108254440/LOC108253006	7
BP	GO:0009201	ribonucleoside triphosphate biosynthetic process	7/168	40/4640	0.000488581	0.0130536	103512225/108253990/108254441/103507341/103510324/108254440/108253006	LOC103512225/LOC108253990/LOC108254441/LOC103507341/LOC103510324/LOC108254440/LOC108253006	7
BP	GO:0009206	purine ribonucleoside triphosphate biosynthetic process	7/168	40/4640	0.000488581	0.0130536	103512225/108253990/108254441/103507341/103510324/108254440/108253006	LOC103512225/LOC108253990/LOC108254441/LOC103507341/LOC103510324/LOC108254440/LOC108253006	7
BP	GO:0006754	ATP biosynthetic process	6/168	30/4640	0.000593298	0.0130536	103512225/108253990/108254441/103507341/103510324/108254440	LOC103512225/LOC108253990/LOC108254441/LOC103507341/LOC103510324/LOC108254440	6
BP	GO:0009144	purine nucleoside triphosphate metabolic process	8/168	54/4640	0.000626746	0.0130536	113471350/103512225/108253990/108254441/103507341/103510324/108254440/108253006	LOC113471350/LOC103512225/LOC108253990/LOC108254441/LOC103507341/LOC103510324/LOC108254440/LOC108253006	8
BP	GO:0009199	ribonucleoside triphosphate metabolic process	8/168	54/4640	0.000626746	0.0130536	113471350/103512225/108253990/108254441/103507341/103510324/108254440/108253006	LOC113471350/LOC103512225/LOC108253990/LOC108254441/LOC103507341/LOC103510324/LOC108254440/LOC108253006	8
BP	GO:0009205	purine ribonucleoside triphosphate metabolic process	8/168	54/4640	0.000626746	0.0130536	113471350/103512225/108253990/108254441/103507341/103510324/108254440/108253006	LOC113471350/LOC103512225/LOC108253990/LOC108254441/LOC103507341/LOC103510324/LOC108254440/LOC108253006	8
BP	GO:0046034	ATP metabolic process	7/168	42/4640	0.000665168	0.0130536	113471350/103512225/108253990/108254441/103507341/103510324/108254440	LOC113471350/LOC103512225/LOC108253990/LOC108254441/LOC103507341/LOC103510324/LOC108254440	7
BP	GO:0009127	purine nucleoside monophosphate biosynthetic process	6/168	31/4640	0.000713913	0.0130536	103512225/108253990/108254441/103507341/103510324/108254440	LOC103512225/LOC108253990/LOC108254441/LOC103507341/LOC103510324/LOC108254440	6
BP	GO:0009156	ribonucleoside monophosphate biosynthetic process	6/168	31/4640	0.000713913	0.0130536	103512225/108253990/108254441/103507341/103510324/108254440	LOC103512225/LOC108253990/LOC108254441/LOC103507341/LOC103510324/LOC108254440	6
BP	GO:0009168	purine ribonucleoside monophosphate biosynthetic process	6/168	31/4640	0.000713913	0.0130536	103512225/108253990/108254441/103507341/103510324/108254440	LOC103512225/LOC108253990/LOC108254441/LOC103507341/LOC103510324/LOC108254440	6
BP	GO:0009126	purine nucleoside monophosphate metabolic process	7/168	43/4640	0.000770655	0.0130536	113471350/103512225/108253990/108254441/103507341/103510324/108254440	LOC113471350/LOC103512225/LOC108253990/LOC108254441/LOC103507341/LOC103510324/LOC108254440	7
BP	GO:0009161	ribonucleoside monophosphate metabolic process	7/168	43/4640	0.000770655	0.0130536	113471350/103512225/108253990/108254441/103507341/103510324/108254440	LOC113471350/LOC103512225/LOC108253990/LOC108254441/LOC103507341/LOC103510324/LOC108254440	7
BP	GO:0009167	purine ribonucleoside monophosphate metabolic process	7/168	43/4640	0.000770655	0.0130536	113471350/103512225/108253990/108254441/103507341/103510324/108254440	LOC113471350/LOC103512225/LOC108253990/LOC108254441/LOC103507341/LOC103510324/LOC108254440	7
BP	GO:0009141	nucleoside triphosphate metabolic process	8/168	56/4640	0.000804544	0.0130536	113471350/103512225/108253990/108254441/103507341/103510324/108254440/108253006	LOC113471350/LOC103512225/LOC108253990/LOC108254441/LOC103507341/LOC103510324/LOC108254440/LOC108253006	8
BP	GO:0009124	nucleoside monophosphate biosynthetic process	6/168	32/4640	0.000852669	0.0130536	103512225/108253990/108254441/103507341/103510324/108254440	LOC103512225/LOC108253990/LOC108254441/LOC103507341/LOC103510324/LOC108254440	6
BP	GO:0009123	nucleoside monophosphate metabolic process	7/168	44/4640	0.000888955	0.0130536	113471350/103512225/108253990/108254441/103507341/103510324/108254440	LOC113471350/LOC103512225/LOC108253990/LOC108254441/LOC103507341/LOC103510324/LOC108254440	7
BP	GO:1901135	carbohydrate derivative metabolic process	16/168	193/4640	0.00148973	0.020014	113471350/103512225/103517322/103514393/108253990/108254441/103507341/103510324/108254440/103506806/103505867/103511416/103509279/103510279/103515273/108253006	LOC113471350/LOC103512225/LOC103517322/LOC103514393/LOC108253990/LOC108254441/LOC103507341/LOC103510324/LOC108254440/LOC103506806/LOC103505867/LOC103511416/LOC103509279/LOC103510279/LOC103515273/LOC108253006	16
BP	GO:0017144	drug metabolic process	10/168	91/4640	0.00150643	0.020014	113471350/103512225/103517322/108253990/108254441/103507341/103510324/108254440/103505867/103515273	LOC113471350/LOC103512225/LOC103517322/LOC108253990/LOC108254441/LOC103507341/LOC103510324/LOC108254440/LOC103505867/LOC103515273	10
BP	GO:0015985	energy coupled proton transport, down electrochemical gradient	4/168	16/4640	0.00214512	0.0242474	108253990/108254441/103507341/108254440	LOC108253990/LOC108254441/LOC103507341/LOC108254440	4
BP	GO:0015986	ATP synthesis coupled proton transport	4/168	16/4640	0.00214512	0.0242474	108253990/108254441/103507341/108254440	LOC108253990/LOC108254441/LOC103507341/LOC108254440	4
BP	GO:1901566	organonitrogen compound biosynthetic process	25/168	379/4640	0.0021503	0.0242474	103512225/113473181/103517289/103515125/novel.4103/108253990/108254441/113466482/103504853/103513823/103507341/103510324/108254440/113469418/103513647/103506377/103515963/novel.7195/novel.7254/103509279/103510279/108253088/108253006/113473606/113466862	LOC103512225/LOC113473181/LOC103517289/LOC103515125/-/LOC108253990/LOC108254441/LOC113466482/LOC103504853/LOC103513823/LOC103507341/LOC103510324/LOC108254440/LOC113469418/LOC103513647/LOC103506377/LOC103515963/-/-/LOC103509279/LOC103510279/LOC108253088/LOC108253006/LOC113473606/LOC113466862	25
BP	GO:1901575	organic substance catabolic process	11/168	113/4640	0.00238188	0.0242474	103512225/103519283/103514393/103514538/103518868/103510203/103510324/103506806/103518773/103513933/103523232	LOC103512225/LOC103519283/LOC103514393/LOC103514538/LOC103518868/LOC103510203/LOC103510324/LOC103506806/LOC103518773/LOC103513933/LOC103523232	11
BP	GO:0009152	purine ribonucleotide biosynthetic process	7/168	52/4640	0.00243343	0.0242474	103512225/108253990/108254441/103507341/103510324/108254440/108253006	LOC103512225/LOC108253990/LOC108254441/LOC103507341/LOC103510324/LOC108254440/LOC108253006	7
BP	GO:0009260	ribonucleotide biosynthetic process	7/168	52/4640	0.00243343	0.0242474	103512225/108253990/108254441/103507341/103510324/108254440/108253006	LOC103512225/LOC108253990/LOC108254441/LOC103507341/LOC103510324/LOC108254440/LOC108253006	7
BP	GO:0046390	ribose phosphate biosynthetic process	7/168	52/4640	0.00243343	0.0242474	103512225/108253990/108254441/103507341/103510324/108254440/108253006	LOC103512225/LOC108253990/LOC108254441/LOC103507341/LOC103510324/LOC108254440/LOC108253006	7
BP	GO:0009150	purine ribonucleotide metabolic process	8/168	67/4640	0.00263454	0.0245013	113471350/103512225/108253990/108254441/103507341/103510324/108254440/108253006	LOC113471350/LOC103512225/LOC108253990/LOC108254441/LOC103507341/LOC103510324/LOC108254440/LOC108253006	8
BP	GO:0009259	ribonucleotide metabolic process	8/168	67/4640	0.00263454	0.0245013	113471350/103512225/108253990/108254441/103507341/103510324/108254440/108253006	LOC113471350/LOC103512225/LOC108253990/LOC108254441/LOC103507341/LOC103510324/LOC108254440/LOC108253006	8
BP	GO:0009056	catabolic process	11/168	118/4640	0.00335287	0.0301758	103512225/103519283/103514393/103514538/103518868/103510203/103510324/103506806/103518773/103513933/103523232	LOC103512225/LOC103519283/LOC103514393/LOC103514538/LOC103518868/LOC103510203/LOC103510324/LOC103506806/LOC103518773/LOC103513933/LOC103523232	11
BP	GO:1901565	organonitrogen compound catabolic process	8/168	71/4640	0.00380162	0.0318048	103519283/103514538/103518868/103510203/103506806/103518773/103513933/103523232	LOC103519283/LOC103514538/LOC103518868/LOC103510203/LOC103506806/LOC103518773/LOC103513933/LOC103523232	8
BP	GO:0006164	purine nucleotide biosynthetic process	7/168	57/4640	0.0041327	0.0318048	103512225/108253990/108254441/103507341/103510324/108254440/108253006	LOC103512225/LOC108253990/LOC108254441/LOC103507341/LOC103510324/LOC108254440/LOC108253006	7
BP	GO:0006163	purine nucleotide metabolic process	8/168	72/4640	0.00414787	0.0318048	113471350/103512225/108253990/108254441/103507341/103510324/108254440/108253006	LOC113471350/LOC103512225/LOC108253990/LOC108254441/LOC103507341/LOC103510324/LOC108254440/LOC108253006	8
BP	GO:0009057	macromolecule catabolic process	8/168	73/4640	0.00451797	0.0318048	103519283/103514538/103518868/103510203/103506806/103518773/103513933/103523232	LOC103519283/LOC103514538/LOC103518868/LOC103510203/LOC103506806/LOC103518773/LOC103513933/LOC103523232	8
BP	GO:0019693	ribose phosphate metabolic process	8/168	73/4640	0.00451797	0.0318048	113471350/103512225/108253990/108254441/103507341/103510324/108254440/108253006	LOC113471350/LOC103512225/LOC108253990/LOC108254441/LOC103507341/LOC103510324/LOC108254440/LOC108253006	8
BP	GO:0072521	purine-containing compound metabolic process	8/168	73/4640	0.00451797	0.0318048	113471350/103512225/108253990/108254441/103507341/103510324/108254440/108253006	LOC113471350/LOC103512225/LOC108253990/LOC108254441/LOC103507341/LOC103510324/LOC108254440/LOC108253006	8
BP	GO:0044257	cellular protein catabolic process	7/168	58/4640	0.00455982	0.0318048	103519283/103514538/103518868/103510203/103518773/103513933/103523232	LOC103519283/LOC103514538/LOC103518868/LOC103510203/LOC103518773/LOC103513933/LOC103523232	7
BP	GO:0051603	proteolysis involved in cellular protein catabolic process	7/168	58/4640	0.00455982	0.0318048	103519283/103514538/103518868/103510203/103518773/103513933/103523232	LOC103519283/LOC103514538/LOC103518868/LOC103510203/LOC103518773/LOC103513933/LOC103523232	7
BP	GO:0072522	purine-containing compound biosynthetic process	7/168	58/4640	0.00455982	0.0318048	103512225/108253990/108254441/103507341/103510324/108254440/108253006	LOC103512225/LOC108253990/LOC108254441/LOC103507341/LOC103510324/LOC108254440/LOC108253006	7
BP	GO:0006928	movement of cell or subcellular component	7/168	59/4640	0.00501949	0.034157	103517019/103506262/103506183/103506306/103511450/103507094/103522467	LOC103517019/LOC103506262/LOC103506183/LOC103506306/LOC103511450/LOC103507094/LOC103522467	7
BP	GO:0030163	protein catabolic process	7/168	60/4640	0.0055132	0.0366234	103519283/103514538/103518868/103510203/103518773/103513933/103523232	LOC103519283/LOC103514538/LOC103518868/LOC103510203/LOC103518773/LOC103513933/LOC103523232	7
CC	GO:0005839	proteasome core complex	6/76	27/2269	0.00019572	0.00481198	103519283/103514538/103518868/103510203/103518773/103523232	LOC103519283/LOC103514538/LOC103518868/LOC103510203/LOC103518773/LOC103523232	6
CC	GO:0005743	mitochondrial inner membrane	6/76	29/2269	0.000297724	0.00481198	103518287/108253990/108253870/103507341/103524337/103518288	LOC103518287/LOC108253990/LOC108253870/LOC103507341/LOC103524337/LOC103518288	6
CC	GO:0019866	organelle inner membrane	6/76	30/2269	0.000362339	0.00481198	103518287/108253990/108253870/103507341/103524337/103518288	LOC103518287/LOC108253990/LOC108253870/LOC103507341/LOC103524337/LOC103518288	6
CC	GO:0000502	proteasome complex	6/76	31/2269	0.000437453	0.00481198	103519283/103514538/103518868/103510203/103518773/103523232	LOC103519283/LOC103514538/LOC103518868/LOC103510203/LOC103518773/LOC103523232	6
CC	GO:1905369	endopeptidase complex	6/76	31/2269	0.000437453	0.00481198	103519283/103514538/103518868/103510203/103518773/103523232	LOC103519283/LOC103514538/LOC103518868/LOC103510203/LOC103518773/LOC103523232	6
CC	GO:0044444	cytoplasmic part	23/76	347/2269	0.000588024	0.00539022	103523575/113473181/103517289/103515125/novel.4103/103518287/108253990/113466482/108253870/103504853/103507341/103513747/103524337/103509417/103506377/103518288/103515963/novel.7195/novel.7254/103509279/113465896/108253088/113473606	LOC103523575/LOC113473181/LOC103517289/LOC103515125/-/LOC103518287/LOC108253990/LOC113466482/LOC108253870/LOC103504853/LOC103507341/LOC103513747/LOC103524337/LOC103509417/LOC103506377/LOC103518288/LOC103515963/-/-/LOC103509279/LOC113465896/LOC108253088/LOC113473606	23
CC	GO:1905368	peptidase complex	6/76	35/2269	0.000866684	0.00680966	103519283/103514538/103518868/103510203/103518773/103523232	LOC103519283/LOC103514538/LOC103518868/LOC103510203/LOC103518773/LOC103523232	6
CC	GO:0031966	mitochondrial membrane	6/76	37/2269	0.00117682	0.00798248	103518287/108253990/108253870/103507341/103524337/103518288	LOC103518287/LOC108253990/LOC108253870/LOC103507341/LOC103524337/LOC103518288	6
CC	GO:0005739	mitochondrion	8/76	66/2269	0.00130622	0.00798248	103518287/108253990/108253870/103507341/103513747/103524337/103509417/103518288	LOC103518287/LOC108253990/LOC108253870/LOC103507341/LOC103513747/LOC103524337/LOC103509417/LOC103518288	8
CC	GO:0005740	mitochondrial envelope	6/76	41/2269	0.00204591	0.0112525	103518287/108253990/108253870/103507341/103524337/103518288	LOC103518287/LOC108253990/LOC108253870/LOC103507341/LOC103524337/LOC103518288	6
CC	GO:0005840	ribosome	11/76	126/2269	0.00259234	0.0129617	113473181/103517289/103515125/novel.4103/113466482/103504853/103506377/103515963/novel.7254/108253088/113473606	LOC113473181/LOC103517289/LOC103515125/-/LOC113466482/LOC103504853/LOC103506377/LOC103515963/-/LOC108253088/LOC113473606	11
CC	GO:0005875	microtubule associated complex	5/76	32/2269	0.00366251	0.0167865	103509067/103517443/103507570/103506140/103506306	LOC103509067/LOC103517443/LOC103507570/LOC103506140/LOC103506306	5
CC	GO:0031090	organelle membrane	7/76	62/2269	0.00400466	0.0169428	103518287/108253990/108253870/103507341/103524337/103518288/113465896	LOC103518287/LOC108253990/LOC108253870/LOC103507341/LOC103524337/LOC103518288/LOC113465896	7
CC	GO:0044429	mitochondrial part	6/76	48/2269	0.00463492	0.0175331	103518287/108253990/108253870/103507341/103524337/103518288	LOC103518287/LOC108253990/LOC108253870/LOC103507341/LOC103524337/LOC103518288	6
CC	GO:0005737	cytoplasm	24/76	428/2269	0.00478177	0.0175331	103523575/113473181/103517289/103515125/novel.4103/103518287/108253990/113466482/108253870/103504853/103507341/103513747/103524337/103509417/103506377/103518288/103515963/103511416/novel.7195/novel.7254/103509279/113465896/108253088/113473606	LOC103523575/LOC113473181/LOC103517289/LOC103515125/-/LOC103518287/LOC108253990/LOC113466482/LOC108253870/LOC103504853/LOC103507341/LOC103513747/LOC103524337/LOC103509417/LOC103506377/LOC103518288/LOC103515963/LOC103511416/-/-/LOC103509279/LOC113465896/LOC108253088/LOC113473606	24
CC	GO:0031967	organelle envelope	6/76	50/2269	0.00569136	0.0184132	103518287/108253990/108253870/103507341/103524337/103518288	LOC103518287/LOC108253990/LOC108253870/LOC103507341/LOC103524337/LOC103518288	6
CC	GO:0031975	envelope	6/76	50/2269	0.00569136	0.0184132	103518287/108253990/108253870/103507341/103524337/103518288	LOC103518287/LOC108253990/LOC108253870/LOC103507341/LOC103524337/LOC103518288	6
CC	GO:0043228	non-membrane-bounded organelle	17/76	275/2269	0.00761379	0.0220399	103523575/113473181/103517289/103515125/novel.4103/103509067/103517443/113466482/103504853/103506377/103515963/103507570/103506140/novel.7254/103506306/108253088/113473606	LOC103523575/LOC113473181/LOC103517289/LOC103515125/-/LOC103509067/LOC103517443/LOC113466482/LOC103504853/LOC103506377/LOC103515963/LOC103507570/LOC103506140/-/LOC103506306/LOC108253088/LOC113473606	17
CC	GO:0043232	intracellular non-membrane-bounded organelle	17/76	275/2269	0.00761379	0.0220399	103523575/113473181/103517289/103515125/novel.4103/103509067/103517443/113466482/103504853/103506377/103515963/103507570/103506140/novel.7254/103506306/108253088/113473606	LOC103523575/LOC113473181/LOC103517289/LOC103515125/-/LOC103509067/LOC103517443/LOC113466482/LOC103504853/LOC103506377/LOC103515963/LOC103507570/LOC103506140/-/LOC103506306/LOC108253088/LOC113473606	17
CC	GO:0015630	microtubule cytoskeleton	5/76	42/2269	0.01192	0.0327801	103509067/103517443/103507570/103506140/103506306	LOC103509067/LOC103517443/LOC103507570/LOC103506140/LOC103506306	5
CC	GO:1990904	ribonucleoprotein complex	11/76	159/2269	0.014988	0.0392542	113473181/103517289/103515125/novel.4103/113466482/103504853/103506377/103515963/novel.7254/108253088/113473606	LOC113473181/LOC103517289/LOC103515125/-/LOC113466482/LOC103504853/LOC103506377/LOC103515963/-/LOC108253088/LOC113473606	11
MF	GO:0003924	GTPase activity	8/225	31/7348	2.9294e-06	0.000507635	103513407/103509741/103523589/103517567/103509015/103517515/103506000/103508326	LOC103513407/LOC103509741/LOC103523589/LOC103517567/LOC103509015/LOC103517515/LOC103506000/LOC103508326	8
MF	GO:0015002	heme-copper terminal oxidase activity	7/225	24/7348	5.10186e-06	0.000507635	108254441/108252527/113467913/103513747/103524337/108254440/103505633	LOC108254441/LOC108252527/LOC113467913/LOC103513747/LOC103524337/LOC108254440/LOC103505633	7
MF	GO:0004298	threonine-type endopeptidase activity	6/225	27/7348	0.000133028	0.00661812	103519283/103514538/103518868/103510203/103518773/103523232	LOC103519283/LOC103514538/LOC103518868/LOC103510203/LOC103518773/LOC103523232	6
MF	GO:0070003	threonine-type peptidase activity	6/225	27/7348	0.000133028	0.00661812	103519283/103514538/103518868/103510203/103518773/103523232	LOC103519283/LOC103514538/LOC103518868/LOC103510203/LOC103518773/LOC103523232	6
MF	GO:0015078	proton transmembrane transporter activity	9/225	70/7348	0.000258026	0.0102694	108253990/108254441/108252527/103507341/103513747/103524337/108254440/103505633/113465896	LOC108253990/LOC108254441/LOC108252527/LOC103507341/LOC103513747/LOC103524337/LOC108254440/LOC103505633/LOC113465896	9
MF	GO:0016651	oxidoreductase activity, acting on NAD(P)H	5/225	21/7348	0.000350691	0.0116313	108253870/113467913/108254440/103513123/103510333	LOC108253870/LOC113467913/LOC108254440/LOC103513123/LOC103510333	5
MF	GO:0003735	structural constituent of ribosome	12/225	127/7348	0.000486633	0.0138343	113473181/103517289/103515125/novel.4103/113466482/103504853/103509417/103506377/103515963/novel.7254/108253088/113473606	LOC113473181/LOC103517289/LOC103515125/-/LOC113466482/LOC103504853/LOC103509417/LOC103506377/LOC103515963/-/LOC108253088/LOC113473606	12
MF	GO:0003954	NADH dehydrogenase activity	4/225	16/7348	0.00116547	0.0204629	113467913/108254440/103513123/103510333	LOC113467913/LOC108254440/LOC103513123/LOC103510333	4
MF	GO:0008137	NADH dehydrogenase (ubiquinone) activity	4/225	16/7348	0.00116547	0.0204629	113467913/108254440/103513123/103510333	LOC113467913/LOC108254440/LOC103513123/LOC103510333	4
MF	GO:0016655	oxidoreductase activity, acting on NAD(P)H, quinone or similar compound as acceptor	4/225	16/7348	0.00116547	0.0204629	113467913/108254440/103513123/103510333	LOC113467913/LOC108254440/LOC103513123/LOC103510333	4
MF	GO:0050136	NADH dehydrogenase (quinone) activity	4/225	16/7348	0.00116547	0.0204629	113467913/108254440/103513123/103510333	LOC113467913/LOC108254440/LOC103513123/LOC103510333	4
MF	GO:0004175	endopeptidase activity	15/225	201/7348	0.00123394	0.0204629	103519283/novel.4394/103514538/103513239/103517087/103518868/103511862/103517035/103510203/103522474/103509588/103518773/103513758/103523232/113465774	LOC103519283/-/LOC103514538/LOC103513239/LOC103517087/LOC103518868/LOC103511862/LOC103517035/LOC103510203/LOC103522474/LOC103509588/LOC103518773/LOC103513758/LOC103523232/LOC113465774	15
MF	GO:0009055	electron transfer activity	7/225	56/7348	0.00148625	0.0227511	103523138/108252533/108252527/103513747/103524337/103505378/103505633	LOC103523138/LOC108252533/LOC108252527/LOC103513747/LOC103524337/LOC103505378/LOC103505633	7
MF	GO:0004129	cytochrome-c oxidase activity	4/225	19/7348	0.0023092	0.0287207	108252527/103513747/103524337/103505633	LOC108252527/LOC103513747/LOC103524337/LOC103505633	4
MF	GO:0016675	oxidoreductase activity, acting on a heme group of donors	4/225	19/7348	0.0023092	0.0287207	108252527/103513747/103524337/103505633	LOC108252527/LOC103513747/LOC103524337/LOC103505633	4
MF	GO:0016676	oxidoreductase activity, acting on a heme group of donors, oxygen as acceptor	4/225	19/7348	0.0023092	0.0287207	108252527/103513747/103524337/103505633	LOC108252527/LOC103513747/LOC103524337/LOC103505633	4
MF	GO:0008324	cation transmembrane transporter activity	11/225	136/7348	0.0029339	0.0343439	108253990/108254441/108252527/108252452/103507341/103513747/103516197/103524337/108254440/103505633/113465896	LOC108253990/LOC108254441/LOC108252527/LOC108252452/LOC103507341/LOC103513747/LOC103516197/LOC103524337/LOC108254440/LOC103505633/LOC113465896	11

## Sheet: Down-regulation
Category	GO ID	Description	GeneRatio	BgRatio	P-value	P-adj	Gene ID	Gene name	Count
BP	GO:0031323	regulation of cellular metabolic process	20/96	274/4640	4.89049e-07	1.98858e-05	103506495/103524685/103507619/103504856/103515231/103516023/103518458/103515650/103516820/103515732/113466787/103507674/103514124/113467494/103505684/103515996/103509341/103507583/113469125/103505623	LOC103506495/LOC103524685/LOC103507619/LOC103504856/LOC103515231/LOC103516023/LOC103518458/LOC103515650/LOC103516820/LOC103515732/LOC113466787/LOC103507674/LOC103514124/LOC113467494/LOC103505684/LOC103515996/LOC103509341/LOC103507583/LOC113469125/LOC103505623	20
BP	GO:0006355	regulation of transcription, DNA-templated	19/96	253/4640	6.41588e-07	1.98858e-05	103506495/103524685/103507619/103504856/103515231/103516023/103518458/103515650/103516820/103515732/113466787/103507674/103514124/113467494/103515996/103509341/103507583/113469125/103505623	LOC103506495/LOC103524685/LOC103507619/LOC103504856/LOC103515231/LOC103516023/LOC103518458/LOC103515650/LOC103516820/LOC103515732/LOC113466787/LOC103507674/LOC103514124/LOC113467494/LOC103515996/LOC103509341/LOC103507583/LOC113469125/LOC103505623	19
BP	GO:1903506	regulation of nucleic acid-templated transcription	19/96	253/4640	6.41588e-07	1.98858e-05	103506495/103524685/103507619/103504856/103515231/103516023/103518458/103515650/103516820/103515732/113466787/103507674/103514124/113467494/103515996/103509341/103507583/113469125/103505623	LOC103506495/LOC103524685/LOC103507619/LOC103504856/LOC103515231/LOC103516023/LOC103518458/LOC103515650/LOC103516820/LOC103515732/LOC113466787/LOC103507674/LOC103514124/LOC113467494/LOC103515996/LOC103509341/LOC103507583/LOC113469125/LOC103505623	19
BP	GO:2001141	regulation of RNA biosynthetic process	19/96	253/4640	6.41588e-07	1.98858e-05	103506495/103524685/103507619/103504856/103515231/103516023/103518458/103515650/103516820/103515732/113466787/103507674/103514124/113467494/103515996/103509341/103507583/113469125/103505623	LOC103506495/LOC103524685/LOC103507619/LOC103504856/LOC103515231/LOC103516023/LOC103518458/LOC103515650/LOC103516820/LOC103515732/LOC113466787/LOC103507674/LOC103514124/LOC113467494/LOC103515996/LOC103509341/LOC103507583/LOC113469125/LOC103505623	19
BP	GO:0051252	regulation of RNA metabolic process	19/96	255/4640	7.24876e-07	1.98858e-05	103506495/103524685/103507619/103504856/103515231/103516023/103518458/103515650/103516820/103515732/113466787/103507674/103514124/113467494/103515996/103509341/103507583/113469125/103505623	LOC103506495/LOC103524685/LOC103507619/LOC103504856/LOC103515231/LOC103516023/LOC103518458/LOC103515650/LOC103516820/LOC103515732/LOC113466787/LOC103507674/LOC103514124/LOC113467494/LOC103515996/LOC103509341/LOC103507583/LOC113469125/LOC103505623	19
BP	GO:0019222	regulation of metabolic process	20/96	284/4640	8.71509e-07	1.98858e-05	103506495/103524685/103507619/103504856/103515231/103516023/103518458/103515650/103516820/103515732/113466787/103507674/103514124/113467494/103505684/103515996/103509341/103507583/113469125/103505623	LOC103506495/LOC103524685/LOC103507619/LOC103504856/LOC103515231/LOC103516023/LOC103518458/LOC103515650/LOC103516820/LOC103515732/LOC113466787/LOC103507674/LOC103514124/LOC113467494/LOC103505684/LOC103515996/LOC103509341/LOC103507583/LOC113469125/LOC103505623	20
BP	GO:0010556	regulation of macromolecule biosynthetic process	19/96	264/4640	1.23626e-06	1.98858e-05	103506495/103524685/103507619/103504856/103515231/103516023/103518458/103515650/103516820/103515732/113466787/103507674/103514124/113467494/103515996/103509341/103507583/113469125/103505623	LOC103506495/LOC103524685/LOC103507619/LOC103504856/LOC103515231/LOC103516023/LOC103518458/LOC103515650/LOC103516820/LOC103515732/LOC113466787/LOC103507674/LOC103514124/LOC113467494/LOC103515996/LOC103509341/LOC103507583/LOC113469125/LOC103505623	19
BP	GO:0019219	regulation of nucleobase-containing compound metabolic process	19/96	264/4640	1.23626e-06	1.98858e-05	103506495/103524685/103507619/103504856/103515231/103516023/103518458/103515650/103516820/103515732/113466787/103507674/103514124/113467494/103515996/103509341/103507583/113469125/103505623	LOC103506495/LOC103524685/LOC103507619/LOC103504856/LOC103515231/LOC103516023/LOC103518458/LOC103515650/LOC103516820/LOC103515732/LOC113466787/LOC103507674/LOC103514124/LOC113467494/LOC103515996/LOC103509341/LOC103507583/LOC113469125/LOC103505623	19
BP	GO:0031326	regulation of cellular biosynthetic process	19/96	264/4640	1.23626e-06	1.98858e-05	103506495/103524685/103507619/103504856/103515231/103516023/103518458/103515650/103516820/103515732/113466787/103507674/103514124/113467494/103515996/103509341/103507583/113469125/103505623	LOC103506495/LOC103524685/LOC103507619/LOC103504856/LOC103515231/LOC103516023/LOC103518458/LOC103515650/LOC103516820/LOC103515732/LOC113466787/LOC103507674/LOC103514124/LOC113467494/LOC103515996/LOC103509341/LOC103507583/LOC113469125/LOC103505623	19
BP	GO:2000112	regulation of cellular macromolecule biosynthetic process	19/96	264/4640	1.23626e-06	1.98858e-05	103506495/103524685/103507619/103504856/103515231/103516023/103518458/103515650/103516820/103515732/113466787/103507674/103514124/113467494/103515996/103509341/103507583/113469125/103505623	LOC103506495/LOC103524685/LOC103507619/LOC103504856/LOC103515231/LOC103516023/LOC103518458/LOC103515650/LOC103516820/LOC103515732/LOC113466787/LOC103507674/LOC103514124/LOC113467494/LOC103515996/LOC103509341/LOC103507583/LOC113469125/LOC103505623	19
BP	GO:0010468	regulation of gene expression	19/96	265/4640	1.30984e-06	1.98858e-05	103506495/103524685/103507619/103504856/103515231/103516023/103518458/103515650/103516820/103515732/113466787/103507674/103514124/113467494/103515996/103509341/103507583/113469125/103505623	LOC103506495/LOC103524685/LOC103507619/LOC103504856/LOC103515231/LOC103516023/LOC103518458/LOC103515650/LOC103516820/LOC103515732/LOC113466787/LOC103507674/LOC103514124/LOC113467494/LOC103515996/LOC103509341/LOC103507583/LOC113469125/LOC103505623	19
BP	GO:0009889	regulation of biosynthetic process	19/96	266/4640	1.38738e-06	1.98858e-05	103506495/103524685/103507619/103504856/103515231/103516023/103518458/103515650/103516820/103515732/113466787/103507674/103514124/113467494/103515996/103509341/103507583/113469125/103505623	LOC103506495/LOC103524685/LOC103507619/LOC103504856/LOC103515231/LOC103516023/LOC103518458/LOC103515650/LOC103516820/LOC103515732/LOC113466787/LOC103507674/LOC103514124/LOC113467494/LOC103515996/LOC103509341/LOC103507583/LOC113469125/LOC103505623	19
BP	GO:0051171	regulation of nitrogen compound metabolic process	19/96	271/4640	1.8417e-06	2.26266e-05	103506495/103524685/103507619/103504856/103515231/103516023/103518458/103515650/103516820/103515732/113466787/103507674/103514124/113467494/103515996/103509341/103507583/113469125/103505623	LOC103506495/LOC103524685/LOC103507619/LOC103504856/LOC103515231/LOC103516023/LOC103518458/LOC103515650/LOC103516820/LOC103515732/LOC113466787/LOC103507674/LOC103514124/LOC113467494/LOC103515996/LOC103509341/LOC103507583/LOC113469125/LOC103505623	19
BP	GO:0080090	regulation of primary metabolic process	19/96	271/4640	1.8417e-06	2.26266e-05	103506495/103524685/103507619/103504856/103515231/103516023/103518458/103515650/103516820/103515732/113466787/103507674/103514124/113467494/103515996/103509341/103507583/113469125/103505623	LOC103506495/LOC103524685/LOC103507619/LOC103504856/LOC103515231/LOC103516023/LOC103518458/LOC103515650/LOC103516820/LOC103515732/LOC113466787/LOC103507674/LOC103514124/LOC113467494/LOC103515996/LOC103509341/LOC103507583/LOC113469125/LOC103505623	19
BP	GO:0060255	regulation of macromolecule metabolic process	19/96	279/4640	2.85619e-06	3.2751e-05	103506495/103524685/103507619/103504856/103515231/103516023/103518458/103515650/103516820/103515732/113466787/103507674/103514124/113467494/103515996/103509341/103507583/113469125/103505623	LOC103506495/LOC103524685/LOC103507619/LOC103504856/LOC103515231/LOC103516023/LOC103518458/LOC103515650/LOC103516820/LOC103515732/LOC113466787/LOC103507674/LOC103514124/LOC113467494/LOC103515996/LOC103509341/LOC103507583/LOC113469125/LOC103505623	19
BP	GO:0009719	response to endogenous stimulus	6/96	28/4640	1.74854e-05	0.000158289	103506495/103515231/103516023/103518458/103507674/103509341	LOC103506495/LOC103515231/LOC103516023/LOC103518458/LOC103507674/LOC103509341	6
BP	GO:0070887	cellular response to chemical stimulus	6/96	28/4640	1.74854e-05	0.000158289	103506495/103515231/103516023/103518458/103507674/103509341	LOC103506495/LOC103515231/LOC103516023/LOC103518458/LOC103507674/LOC103509341	6
BP	GO:0071310	cellular response to organic substance	6/96	28/4640	1.74854e-05	0.000158289	103506495/103515231/103516023/103518458/103507674/103509341	LOC103506495/LOC103515231/LOC103516023/LOC103518458/LOC103507674/LOC103509341	6
BP	GO:0071495	cellular response to endogenous stimulus	6/96	28/4640	1.74854e-05	0.000158289	103506495/103515231/103516023/103518458/103507674/103509341	LOC103506495/LOC103515231/LOC103516023/LOC103518458/LOC103507674/LOC103509341	6
BP	GO:0010033	response to organic substance	6/96	30/4640	2.66522e-05	0.000229209	103506495/103515231/103516023/103518458/103507674/103509341	LOC103506495/LOC103515231/LOC103516023/LOC103518458/LOC103507674/LOC103509341	6
BP	GO:0006351	transcription, DNA-templated	19/96	328/4640	3.00178e-05	0.000234684	103506495/103524685/103507619/103504856/103515231/103516023/103518458/103515650/103516820/103515732/113466787/103507674/103514124/113467494/103515996/103509341/103507583/113469125/103505623	LOC103506495/LOC103524685/LOC103507619/LOC103504856/LOC103515231/LOC103516023/LOC103518458/LOC103515650/LOC103516820/LOC103515732/LOC113466787/LOC103507674/LOC103514124/LOC113467494/LOC103515996/LOC103509341/LOC103507583/LOC113469125/LOC103505623	19
BP	GO:0097659	nucleic acid-templated transcription	19/96	328/4640	3.00178e-05	0.000234684	103506495/103524685/103507619/103504856/103515231/103516023/103518458/103515650/103516820/103515732/113466787/103507674/103514124/113467494/103515996/103509341/103507583/113469125/103505623	LOC103506495/LOC103524685/LOC103507619/LOC103504856/LOC103515231/LOC103516023/LOC103518458/LOC103515650/LOC103516820/LOC103515732/LOC113466787/LOC103507674/LOC103514124/LOC113467494/LOC103515996/LOC103509341/LOC103507583/LOC113469125/LOC103505623	19
BP	GO:0032774	RNA biosynthetic process	19/96	330/4640	3.26907e-05	0.00024447	103506495/103524685/103507619/103504856/103515231/103516023/103518458/103515650/103516820/103515732/113466787/103507674/103514124/113467494/103515996/103509341/103507583/113469125/103505623	LOC103506495/LOC103524685/LOC103507619/LOC103504856/LOC103515231/LOC103516023/LOC103518458/LOC103515650/LOC103516820/LOC103515732/LOC113466787/LOC103507674/LOC103514124/LOC113467494/LOC103515996/LOC103509341/LOC103507583/LOC113469125/LOC103505623	19
BP	GO:0009725	response to hormone	5/96	23/4640	8.55241e-05	0.000445762	103506495/103515231/103516023/103518458/103507674	LOC103506495/LOC103515231/LOC103516023/LOC103518458/LOC103507674	5
BP	GO:0009755	hormone-mediated signaling pathway	5/96	23/4640	8.55241e-05	0.000445762	103506495/103515231/103516023/103518458/103507674	LOC103506495/LOC103515231/LOC103516023/LOC103518458/LOC103507674	5
BP	GO:0014070	response to organic cyclic compound	5/96	23/4640	8.55241e-05	0.000445762	103506495/103515231/103516023/103518458/103507674	LOC103506495/LOC103515231/LOC103516023/LOC103518458/LOC103507674	5
BP	GO:0032870	cellular response to hormone stimulus	5/96	23/4640	8.55241e-05	0.000445762	103506495/103515231/103516023/103518458/103507674	LOC103506495/LOC103515231/LOC103516023/LOC103518458/LOC103507674	5
BP	GO:0033993	response to lipid	5/96	23/4640	8.55241e-05	0.000445762	103506495/103515231/103516023/103518458/103507674	LOC103506495/LOC103515231/LOC103516023/LOC103518458/LOC103507674	5
BP	GO:0043401	steroid hormone mediated signaling pathway	5/96	23/4640	8.55241e-05	0.000445762	103506495/103515231/103516023/103518458/103507674	LOC103506495/LOC103515231/LOC103516023/LOC103518458/LOC103507674	5
BP	GO:0048545	response to steroid hormone	5/96	23/4640	8.55241e-05	0.000445762	103506495/103515231/103516023/103518458/103507674	LOC103506495/LOC103515231/LOC103516023/LOC103518458/LOC103507674	5
BP	GO:0071383	cellular response to steroid hormone stimulus	5/96	23/4640	8.55241e-05	0.000445762	103506495/103515231/103516023/103518458/103507674	LOC103506495/LOC103515231/LOC103516023/LOC103518458/LOC103507674	5
BP	GO:0071396	cellular response to lipid	5/96	23/4640	8.55241e-05	0.000445762	103506495/103515231/103516023/103518458/103507674	LOC103506495/LOC103515231/LOC103516023/LOC103518458/LOC103507674	5
BP	GO:0071407	cellular response to organic cyclic compound	5/96	23/4640	8.55241e-05	0.000445762	103506495/103515231/103516023/103518458/103507674	LOC103506495/LOC103515231/LOC103516023/LOC103518458/LOC103507674	5
BP	GO:0007165	signal transduction	22/96	471/4640	0.000174568	0.000883111	103517652/103512003/103506495/103525027/103509770/103515231/103513722/103509642/103516023/103518458/103512566/103525050/103507674/113467494/103507749/103520088/103511419/113468677/113465823/103509341/103505993/103509084	LOC103517652/LOC103512003/LOC103506495/LOC103525027/LOC103509770/LOC103515231/LOC103513722/LOC103509642/LOC103516023/LOC103518458/LOC103512566/LOC103525050/LOC103507674/LOC113467494/LOC103507749/LOC103520088/LOC103511419/LOC113468677/LOC113465823/LOC103509341/LOC103505993/LOC103509084	22
BP	GO:0042221	response to chemical	6/96	42/4640	0.000192715	0.000947059	103506495/103515231/103516023/103518458/103507674/103509341	LOC103506495/LOC103515231/LOC103516023/LOC103518458/LOC103507674/LOC103509341	6
BP	GO:0023052	signaling	22/96	477/4640	0.000210004	0.00100335	103517652/103512003/103506495/103525027/103509770/103515231/103513722/103509642/103516023/103518458/103512566/103525050/103507674/113467494/103507749/103520088/103511419/113468677/113465823/103509341/103505993/103509084	LOC103517652/LOC103512003/LOC103506495/LOC103525027/LOC103509770/LOC103515231/LOC103513722/LOC103509642/LOC103516023/LOC103518458/LOC103512566/LOC103525050/LOC103507674/LOC113467494/LOC103507749/LOC103520088/LOC103511419/LOC113468677/LOC113465823/LOC103509341/LOC103505993/LOC103509084	22
BP	GO:0007154	cell communication	22/96	480/4640	0.00023001	0.00106924	103517652/103512003/103506495/103525027/103509770/103515231/103513722/103509642/103516023/103518458/103512566/103525050/103507674/113467494/103507749/103520088/103511419/113468677/113465823/103509341/103505993/103509084	LOC103517652/LOC103512003/LOC103506495/LOC103525027/LOC103509770/LOC103515231/LOC103513722/LOC103509642/LOC103516023/LOC103518458/LOC103512566/LOC103525050/LOC103507674/LOC113467494/LOC103507749/LOC103520088/LOC103511419/LOC113468677/LOC113465823/LOC103509341/LOC103505993/LOC103509084	22
BP	GO:0034654	nucleobase-containing compound biosynthetic process	19/96	422/4640	0.000834227	0.00377597	103506495/103524685/103507619/103504856/103515231/103516023/103518458/103515650/103516820/103515732/113466787/103507674/103514124/113467494/103515996/103509341/103507583/113469125/103505623	LOC103506495/LOC103524685/LOC103507619/LOC103504856/LOC103515231/LOC103516023/LOC103518458/LOC103515650/LOC103516820/LOC103515732/LOC113466787/LOC103507674/LOC103514124/LOC113467494/LOC103515996/LOC103509341/LOC103507583/LOC113469125/LOC103505623	19
BP	GO:0019438	aromatic compound biosynthetic process	19/96	442/4640	0.00145959	0.00643717	103506495/103524685/103507619/103504856/103515231/103516023/103518458/103515650/103516820/103515732/113466787/103507674/103514124/113467494/103515996/103509341/103507583/113469125/103505623	LOC103506495/LOC103524685/LOC103507619/LOC103504856/LOC103515231/LOC103516023/LOC103518458/LOC103515650/LOC103516820/LOC103515732/LOC113466787/LOC103507674/LOC103514124/LOC113467494/LOC103515996/LOC103509341/LOC103507583/LOC113469125/LOC103505623	19
BP	GO:0018130	heterocycle biosynthetic process	19/96	453/4640	0.00195025	0.00838607	103506495/103524685/103507619/103504856/103515231/103516023/103518458/103515650/103516820/103515732/113466787/103507674/103514124/113467494/103515996/103509341/103507583/113469125/103505623	LOC103506495/LOC103524685/LOC103507619/LOC103504856/LOC103515231/LOC103516023/LOC103518458/LOC103515650/LOC103516820/LOC103515732/LOC113466787/LOC103507674/LOC103514124/LOC113467494/LOC103515996/LOC103509341/LOC103507583/LOC113469125/LOC103505623	19
BP	GO:1901362	organic cyclic compound biosynthetic process	19/96	456/4640	0.00210624	0.00883593	103506495/103524685/103507619/103504856/103515231/103516023/103518458/103515650/103516820/103515732/113466787/103507674/103514124/113467494/103515996/103509341/103507583/113469125/103505623	LOC103506495/LOC103524685/LOC103507619/LOC103504856/LOC103515231/LOC103516023/LOC103518458/LOC103515650/LOC103516820/LOC103515732/LOC113466787/LOC103507674/LOC103514124/LOC113467494/LOC103515996/LOC103509341/LOC103507583/LOC113469125/LOC103505623	19
BP	GO:0007156	homophilic cell adhesion via plasma membrane adhesion molecules	4/96	38/4640	0.00741308	0.0289784	103510184/103508691/103516465/103508283	LOC103510184/LOC103508691/LOC103516465/LOC103508283	4
BP	GO:0098609	cell-cell adhesion	4/96	38/4640	0.00741308	0.0289784	103510184/103508691/103516465/103508283	LOC103510184/LOC103508691/LOC103516465/LOC103508283	4
BP	GO:0098742	cell-cell adhesion via plasma-membrane adhesion molecules	4/96	38/4640	0.00741308	0.0289784	103510184/103508691/103516465/103508283	LOC103510184/LOC103508691/LOC103516465/LOC103508283	4
BP	GO:0006869	lipid transport	3/96	21/4640	0.00871167	0.033298	novel.7489/108253233/novel.7488	-/LOC108253233/-	3
BP	GO:0010876	lipid localization	3/96	24/4640	0.0126779	0.0474044	novel.7489/108253233/novel.7488	-/LOC108253233/-	3
MF	GO:0003700	DNA binding transcription factor activity	14/177	117/7348	7.00261e-07	4.7706e-05	103506495/103507619/103504856/103515231/103516023/103518458/103515650/103515732/103507674/103515996/103509341/103507583/113469125/103505623	LOC103506495/LOC103507619/LOC103504856/LOC103515231/LOC103516023/LOC103518458/LOC103515650/LOC103515732/LOC103507674/LOC103515996/LOC103509341/LOC103507583/LOC113469125/LOC103505623	14
MF	GO:0043565	sequence-specific DNA binding	12/177	86/7348	8.51893e-07	4.7706e-05	103506495/103507619/103504856/103515231/103516023/103518458/103507674/103514124/103515996/103513642/113469125/103505623	LOC103506495/LOC103507619/LOC103504856/LOC103515231/LOC103516023/LOC103518458/LOC103507674/LOC103514124/LOC103515996/LOC103513642/LOC113469125/LOC103505623	12
MF	GO:0140110	transcription regulator activity	14/177	145/7348	9.21688e-06	0.000344097	103506495/103507619/103504856/103515231/103516023/103518458/103515650/103515732/103507674/103515996/103509341/103507583/113469125/103505623	LOC103506495/LOC103507619/LOC103504856/LOC103515231/LOC103516023/LOC103518458/LOC103515650/LOC103515732/LOC103507674/LOC103515996/LOC103509341/LOC103507583/LOC113469125/LOC103505623	14
