# Supplementary material for: Silencing of Chitin-Binding Protein with PYPV-Rich Domain Impairs Cuticle and Wing Development in the Asian Citrus Psyllid, Diaphorina citri
Source: Insects. 2022 Apr 2;13(4):353. doi: 10.3390/insects13040353 (PMC9027310; doi:10.3390/insects13040353)
Supplement: Supplementary file 1 [file insects-13-00353-s001.zip › Table S5.xlsx]

## Sheet: Up-regulation
KEGG ID	Description	GeneRatio	BgRatio	P-value	P-adj	Gene ID	Gene name	Kegg ID	Count
api00190	Oxidative phosphorylation	16/77	98/2583	1.10771e-08	6.97858e-07	113471350/103507210/103518366/103523138/novel.2587/108253870/108252527/103507341/103513747/103524337/103505378/novel.7455/103523337/103513123/103510873/103516587	LOC113471350/LOC103507210/LOC103518366/LOC103523138/-/LOC108253870/LOC108252527/LOC103507341/LOC103513747/LOC103524337/LOC103505378/-/LOC103523337/LOC103513123/LOC103510873/LOC103516587	api:100159229/api:100165770/api:100167589/api:100302483/api:100162391/api:100167422/api:7055888/api:100161702/api:100569599/api:103308137/api:100161745/api:100166105/api:100163409/api:100163358/api:100166301/api:100167444	16
api01200	Carbon metabolism	8/77	88/2583	0.00404455	0.112984	103507210/novel.5101/103512225/novel.3254/103510324/103513074/novel.1001/103509317	LOC103507210/-/LOC103512225/-/LOC103510324/LOC103513074/-/LOC103509317	api:100165770/api:100162331/api:100161533/api:100159682/api:100166128/api:100162135/api:100168068/api:100163591	8
api03050	Proteasome	5/77	39/2583	0.00538019	0.112984	103519283/103518868/103510203/103518773/103523232	LOC103519283/LOC103518868/LOC103510203/LOC103518773/LOC103523232	api:100168731/api:100159967/api:100165821/api:100145823/api:100161358	5
api03010	Ribosome	9/77	130/2583	0.013761	0.175562	103522041/103515125/novel.4103/103514921/103506377/103515963/novel.7254/108253088/103523614	LOC103522041/LOC103515125/-/LOC103514921/LOC103506377/LOC103515963/-/LOC108253088/LOC103523614	api:100167366/api:100159544/api:100145831/api:100165389/api:100169216/api:100159045/api:100169631/api:100144887/api:100160266	9
api00020	Citrate cycle (TCA cycle)	4/77	32/2583	0.0139335	0.175562	103507210/novel.5101/novel.1001/103509317	LOC103507210/-/-/LOC103509317	api:100165770/api:100162331/api:100168068/api:100163591	4
api00564	Glycerophospholipid metabolism	4/77	48/2583	0.0527849	0.373794	103523618/103513219/novel.1443/103507864	LOC103523618/LOC103513219/-/LOC103507864	api:100568607/api:100160369/api:100165269/api:100569429	4
api01230	Biosynthesis of amino acids	4/77	48/2583	0.0527849	0.373794	103512225/103510324/103522420/novel.7407	LOC103512225/LOC103510324/LOC103522420/-	api:100161533/api:100166128/api:100167587/api:100160139	4
api00630	Glyoxylate and dicarboxylate metabolism	3/77	29/2583	0.0533992	0.373794	novel.3254/novel.7407/103509317	-/-/LOC103509317	api:100159682/api:100160139/api:100163591	3
api04341	Hedgehog signaling pathway - fly	3/77	29/2583	0.0533992	0.373794	novel.3655/103521121/103513933	-/LOC103521121/LOC103513933	api:100166787/api:100166787/api:100167349	3
api00730	Thiamine metabolism	2/77	14/2583	0.0633248	0.398946	103513344/113465435	LOC103513344/LOC113465435	api:103308028/api:103308650	2
api00590	Arachidonic acid metabolism	2/77	16/2583	0.0803906	0.460419	113471707/103507864	LOC113471707/LOC103507864	api:100159421/api:100569429	2
api00280	Valine, leucine and isoleucine degradation	3/77	37/2583	0.0960597	0.504314	novel.1955/103522420/novel.5431	-/LOC103522420/-	api:100159806/api:100167587/api:100159764	3
api00051	Fructose and mannose metabolism	2/77	19/2583	0.108245	0.524573	103510324/103511416	LOC103510324/LOC103511416	api:100166128/api:100164437	2
api00380	Tryptophan metabolism	2/77	23/2583	0.148595	0.668676	novel.5101/novel.3254	-/-	api:100162331/api:100159682	2
api00030	Pentose phosphate pathway	2/77	25/2583	0.169771	0.686419	103510324/103513074	LOC103510324/LOC103513074	api:100166128/api:100162135	2
api00230	Purine metabolism	4/77	75/2583	0.183013	0.686419	103512225/103524545/103513344/113465435	LOC103512225/LOC103524545/LOC103513344/LOC113465435	api:100161533/api:100165165/api:103308028/api:103308650	4
api04142	Lysosome	4/77	81/2583	0.22034	0.686419	103519872/novel.2587/103508123/113469131	LOC103519872/-/LOC103508123/LOC113469131	api:100161679/api:100162391/api:100168373/api:100160465	4
api00620	Pyruvate metabolism	2/77	33/2583	0.258024	0.686419	103512225/103509317	LOC103512225/LOC103509317	api:100161533/api:100163591	2
api00512	Mucin type O-glycan biosynthesis	1/77	10/2583	0.261529	0.686419	103517856	LOC103517856	api:100166413	1
api00603	Glycosphingolipid biosynthesis - globo and isoglobo series	1/77	10/2583	0.261529	0.686419	103519872	LOC103519872	api:100161679	1
api04145	Phagosome	3/77	60/2583	0.264663	0.686419	103517515/novel.2587/103508595	LOC103517515/-/LOC103508595	api:100169457/api:100162391/api:100166065	3
api00240	Pyrimidine metabolism	2/77	34/2583	0.269229	0.686419	novel.7976/103524545	-/LOC103524545	api:100165780/api:100165165	2
api00270	Cysteine and methionine metabolism	2/77	34/2583	0.269229	0.686419	103522420/103509317	LOC103522420/LOC103509317	api:100167587/api:100163591	2
api00010	Glycolysis / Gluconeogenesis	2/77	35/2583	0.280433	0.686419	103512225/103510324	LOC103512225/LOC103510324	api:100161533/api:100166128	2
api00770	Pantothenate and CoA biosynthesis	1/77	11/2583	0.283628	0.686419	103522420	LOC103522420	api:100167587	1
api00910	Nitrogen metabolism	1/77	11/2583	0.283628	0.686419	novel.7407	-	api:100160139	1
api03013	RNA transport	5/77	122/2583	0.297634	0.686419	103506359/103509068/novel.7195/103522271/novel.7845	LOC103506359/LOC103509068/-/LOC103522271/-	api:100168119/api:100162278/api:100162322/api:100161248/api:100164349	5
api00670	One carbon pool by folate	1/77	12/2583	0.305075	0.686419	113466862	LOC113466862	api:100167020	1
api01210	2-Oxocarboxylic acid metabolism	1/77	13/2583	0.325888	0.707963	103522420	LOC103522420	api:100167587	1
api00565	Ether lipid metabolism	1/77	15/2583	0.365684	0.757386	103507864	LOC103507864	api:100569429	1
api00520	Amino sugar and nucleotide sugar metabolism	2/77	44/2583	0.379824	0.757386	103508481/103511416	LOC103508481/LOC103511416	api:100163539/api:100164437	2
api00650	Butanoate metabolism	1/77	16/2583	0.384704	0.757386	novel.1955	-	api:100159806	1
api00511	Other glycan degradation	1/77	20/2583	0.455314	0.836577	113469131	LOC113469131	api:100160465	1
api00053	Ascorbate and aldarate metabolism	1/77	23/2583	0.502963	0.836577	103513074	LOC103513074	api:100162135	1
api00250	Alanine, aspartate and glutamate metabolism	1/77	23/2583	0.502963	0.836577	novel.7407	-	api:100160139	1
api00500	Starch and sucrose metabolism	1/77	24/2583	0.517913	0.836577	103515984	LOC103515984	api:100163830	1
api00260	Glycine, serine and threonine metabolism	1/77	25/2583	0.532419	0.836577	novel.4132	-	api:100165680	1
api04745	Phototransduction - fly	1/77	27/2583	0.560151	0.836577	103508595	LOC103508595	api:100166065	1
api00071	Fatty acid degradation	1/77	28/2583	0.573401	0.836577	novel.5431	-	api:100159764	1
api04310	Wnt signaling pathway	2/77	65/2583	0.584101	0.836577	novel.3655/103521121	-/LOC103521121	api:100166787/api:100166787	2
api00982	Drug metabolism - cytochrome P450	1/77	29/2583	0.586258	0.836577	113471707	LOC113471707	api:100159421	1
api01212	Fatty acid metabolism	2/77	66/2583	0.592538	0.836577	novel.5431/113471611	-/LOC113471611	api:100159764/api:100163154	2
api00980	Metabolism of xenobiotics by cytochrome P450	1/77	30/2583	0.598732	0.836577	113471707	LOC113471707	api:100159421	1
api03015	mRNA surveillance pathway	2/77	68/2583	0.609034	0.836577	103506359/103512815	LOC103506359/LOC103512815	api:100168119/api:100163362	2
api00061	Fatty acid biosynthesis	1/77	31/2583	0.610834	0.836577	113471611	LOC113471611	api:100163154	1
api04320	Dorso-ventral axis formation	1/77	31/2583	0.610834	0.836577	103513130	LOC103513130	api:100167539	1
api00561	Glycerolipid metabolism	1/77	33/2583	0.633968	0.839346	103523618	LOC103523618	api:100568607	1
api00310	Lysine degradation	1/77	34/2583	0.645021	0.839346	novel.5101	-	api:100162331	1
api00860	Porphyrin and chlorophyll metabolism	1/77	35/2583	0.655744	0.839346	novel.4132	-	api:100165680	1
api03030	DNA replication	1/77	36/2583	0.666148	0.839346	108253736	LOC108253736	api:100162075	1
api00480	Glutathione metabolism	1/77	39/2583	0.695531	0.845128	113471707	LOC113471707	api:100159421	1
api04120	Ubiquitin mediated proteolysis	2/77	80/2583	0.697566	0.845128	103507547/103513933	LOC103507547/LOC103513933	api:103307638/api:100167349	2
api00970	Aminoacyl-tRNA biosynthesis	1/77	45/2583	0.746852	0.887767	103523136	LOC103523136	api:100158835	1
api00983	Drug metabolism - other enzymes	1/77	49/2583	0.776219	0.896913	novel.7976	-	api:100165780	1
api04213	Longevity regulating pathway - multiple species	1/77	50/2583	0.783019	0.896913	novel.3254	-	api:100159682	1
api04070	Phosphatidylinositol signaling system	1/77	53/2583	0.802219	0.902496	103523618	LOC103523618	api:100568607	1
api04068	FoxO signaling pathway	1/77	60/2583	0.840739	0.913216	novel.3254	-	api:100159682	1
api04391	Hippo signaling pathway - fly	1/77	60/2583	0.840739	0.913216	103508595	LOC103508595	api:100166065	1
api03008	Ribosome biogenesis in eukaryotes	1/77	69/2583	0.879561	0.931168	103522186	LOC103522186	api:100167469	1
api04146	Peroxisome	1/77	71/2583	0.886827	0.931168	novel.3254	-	api:100159682	1
api04013	MAPK signaling pathway - fly	1/77	86/2583	0.929147	0.959611	103513130	LOC103513130	api:100167539	1
api04140	Autophagy - animal	1/77	96/2583	0.94823	0.963524	103508123	LOC103508123	api:100168373	1
api03040	Spliceosome	1/77	121/2583	0.976508	0.976508	103512593	LOC103512593	api:100302488	1

## Sheet: Down-regulation
KEGG ID	Description	GeneRatio	BgRatio	P-value	P-adj	Gene ID	Gene name	Kegg ID	Count
api04068	FoxO signaling pathway	5/58	60/2583	0.0101913	0.328865	103505367/103520653/novel.1213/103514750/103509341	LOC103505367/LOC103520653/-/LOC103514750/LOC103509341	api:100159966/api:100159682/api:100160001/api:100160870/api:100158948	5
api04013	MAPK signaling pathway - fly	6/58	86/2583	0.0115391	0.328865	113465852/103514481/103520088/103514667/103517482/103506122	LOC113465852/LOC103514481/LOC103520088/LOC103514667/LOC103517482/LOC103506122	api:100161247/api:100163586/api:100163291/api:100167815/api:100164827/api:100162642	6
api04213	Longevity regulating pathway - multiple species	4/58	50/2583	0.0244666	0.464866	103507926/103520653/103513952/novel.1213	LOC103507926/LOC103520653/LOC103513952/-	api:100160289/api:100159682/api:100570349/api:100160001	4
api00310	Lysine degradation	3/58	34/2583	0.0392948	0.472937	103518128/103508290/103504837	LOC103518128/LOC103508290/LOC103504837	api:100159693/api:100161505/api:100161826	3
api04933	AGE-RAGE signaling pathway in diabetic complications	3/58	35/2583	0.0423098	0.472937	novel.1213/103520088/103509341	-/LOC103520088/LOC103509341	api:100160001/api:100163291/api:100158948	3
api04310	Wnt signaling pathway	4/58	65/2583	0.0561973	0.472937	103520088/103509341/103510359/103505655	LOC103520088/LOC103509341/LOC103510359/LOC103505655	api:100163291/api:100158948/api:100166671/api:100162853	4
api00051	Fructose and mannose metabolism	2/58	19/2583	0.0663772	0.472937	103509018/103522181	LOC103509018/LOC103522181	api:100164461/api:100169524	2
api00981	Insect hormone biosynthesis	2/58	19/2583	0.0663772	0.472937	103506557/103513300	LOC103506557/LOC103513300	api:100160738/api:100165691	2
api02010	ABC transporters	2/58	23/2583	0.0928095	0.566826	103511728/novel.5961	LOC103511728/-	api:100158942/api:100160997	2
api04070	Phosphatidylinositol signaling system	3/58	53/2583	0.114495	0.566826	103506351/103513722/novel.1213	LOC103506351/LOC103513722/-	api:100169408/api:100163089/api:100160001	3
api03440	Homologous recombination	2/58	27/2583	0.121731	0.566826	103513643/103512063	LOC103513643/LOC103512063	api:103311946/api:100168169	2
api04150	mTOR signaling pathway	4/58	86/2583	0.125281	0.566826	103505367/novel.1213/103508577/103505655	LOC103505367/-/LOC103508577/LOC103505655	api:100159966/api:100160001/api:100163709/api:100162853	4
api04330	Notch signaling pathway	2/58	28/2583	0.129276	0.566826	103505353/103513264	LOC103505353/LOC103513264	api:100167752/api:100161079	2
api04140	Autophagy - animal	4/58	96/2583	0.166884	0.657869	103505367/103525050/novel.1213/103524935	LOC103505367/LOC103525050/-/LOC103524935	api:100159966/api:100164579/api:100160001/api:100167132	4
api04624	Toll and Imd signaling pathway	2/58	34/2583	0.17653	0.657869	103515732/103517482	LOC103515732/LOC103517482	api:100162436/api:100164827	2
api00010	Glycolysis / Gluconeogenesis	2/58	35/2583	0.184665	0.657869	103523145/103522181	LOC103523145/LOC103522181	api:100167278/api:100169524	2
api03022	Basal transcription factors	2/58	37/2583	0.201093	0.663019	103506256/103507583	LOC103506256/LOC103507583	api:100160500/api:100159915	2
api04350	TGF-beta signaling pathway	2/58	38/2583	0.209375	0.663019	103514667/103509341	LOC103514667/LOC103509341	api:100167815/api:100158948	2
api00520	Amino sugar and nucleotide sugar metabolism	2/58	44/2583	0.25964	0.666175	103509018/103522181	LOC103509018/LOC103522181	api:100164461/api:100169524	2
api04141	Protein processing in endoplasmic reticulum	4/58	117/2583	0.266897	0.666175	103507926/103514305/103511108/103513952	LOC103507926/LOC103514305/LOC103511108/LOC103513952	api:100160289/api:100145835/api:100169283/api:100570349	4
api00562	Inositol phosphate metabolism	2/58	46/2583	0.276494	0.666175	103506351/novel.1213	LOC103506351/-	api:100169408/api:100160001	2
api04214	Apoptosis - fly	2/58	47/2583	0.284918	0.666175	103516559/103517482	LOC103516559/LOC103517482	api:100161761/api:100164827	2
api00564	Glycerophospholipid metabolism	2/58	48/2583	0.293336	0.666175	103513722/103514747	LOC103513722/LOC103514747	api:100163089/api:100160383	2
api01200	Carbon metabolism	3/58	88/2583	0.316492	0.666175	103520653/103523145/103522181	LOC103520653/LOC103523145/LOC103522181	api:100159682/api:100167278/api:100169524	3
api00062	Fatty acid elongation	1/58	17/2583	0.321107	0.666175	novel.5587	-	api:100574502	1
api01040	Biosynthesis of unsaturated fatty acids	1/58	18/2583	0.336453	0.666175	novel.5587	-	api:100574502	1
api00563	Glycosylphosphatidylinositol (GPI)-anchor biosynthesis	1/58	20/2583	0.366127	0.666175	113466620	LOC113466620	api:100161768	1
api03430	Mismatch repair	1/58	20/2583	0.366127	0.666175	103513576	LOC103513576	api:100160952	1
api04392	Hippo signaling pathway - multiple species	1/58	20/2583	0.366127	0.666175	103515650	LOC103515650	api:100160350	1
api03410	Base excision repair	1/58	21/2583	0.380472	0.666175	103524935	LOC103524935	api:100167132	1
api04512	ECM-receptor interaction	1/58	21/2583	0.380472	0.666175	103511226	LOC103511226	api:100575722	1
api04391	Hippo signaling pathway - fly	2/58	60/2583	0.392556	0.666175	103515650/103509533	LOC103515650/LOC103509533	api:100160350/api:100159384	2
api00052	Galactose metabolism	1/58	22/2583	0.394497	0.666175	103522181	LOC103522181	api:100169524	1
api00380	Tryptophan metabolism	1/58	23/2583	0.40821	0.666175	103520653	LOC103520653	api:100159682	1
api00500	Starch and sucrose metabolism	1/58	24/2583	0.421618	0.666175	103522181	LOC103522181	api:100169524	1
api00260	Glycine, serine and threonine metabolism	1/58	25/2583	0.434727	0.666175	113470410	LOC113470410	api:100164878	1
api03015	mRNA surveillance pathway	2/58	68/2583	0.455382	0.666175	103518292/103509298	LOC103518292/LOC103509298	api:100161250/api:100160294	2
api04745	Phototransduction - fly	1/58	27/2583	0.460075	0.666175	103515251	LOC103515251	api:100166289	1
api00630	Glyoxylate and dicarboxylate metabolism	1/58	29/2583	0.484305	0.666175	103520653	LOC103520653	api:100159682	1
api03040	Spliceosome	3/58	121/2583	0.516631	0.666175	103507926/103513952/103512263	LOC103507926/LOC103513952/LOC103512263	api:100160289/api:100570349/api:100169164	3
api00020	Citrate cycle (TCA cycle)	1/58	32/2583	0.51866	0.666175	103523145	LOC103523145	api:100167278	1
api00561	Glycerolipid metabolism	1/58	33/2583	0.529604	0.666175	103513722	LOC103513722	api:100163089	1
api00620	Pyruvate metabolism	1/58	33/2583	0.529604	0.666175	103523145	LOC103523145	api:100167278	1
api04080	Neuroactive ligand-receptor interaction	1/58	33/2583	0.529604	0.666175	103509084	LOC103509084	api:100164141	1
api00270	Cysteine and methionine metabolism	1/58	34/2583	0.540303	0.666175	113470410	LOC113470410	api:100164878	1
api03460	Fanconi anemia pathway	1/58	35/2583	0.550763	0.666175	103512063	LOC103512063	api:100168169	1
api03420	Nucleotide excision repair	1/58	36/2583	0.560989	0.666175	103514305	LOC103514305	api:100145835	1
api04137	Mitophagy - animal	1/58	36/2583	0.560989	0.666175	103525050	LOC103525050	api:100164579	1
api01230	Biosynthesis of amino acids	1/58	48/2583	0.667215	0.776148	113470410	LOC113470410	api:100164878	1
api04144	Endocytosis	2/58	110/2583	0.716588	0.81691	103507926/103513952	LOC103507926/LOC103513952	api:100160289/api:100570349	2
api03018	RNA degradation	1/58	60/2583	0.748073	0.820003	103513815	LOC103513815	api:100573844	1
api04145	Phagosome	1/58	60/2583	0.748073	0.820003	103520088	LOC103520088	api:100163291	1
api01212	Fatty acid metabolism	1/58	66/2583	0.780915	0.839852	novel.5587	-	api:100574502	1
api04146	Peroxisome	1/58	71/2583	0.805039	0.849763	103520653	LOC103520653	api:100159682	1
api04142	Lysosome	1/58	81/2583	0.845719	0.876472	103508081	LOC103508081	api:100165722	1
api03013	RNA transport	1/58	122/2583	0.941485	0.951662	103509298	LOC103509298	api:100160294	1
api03010	Ribosome	1/58	130/2583	0.951662	0.951662	103511721	LOC103511721	api:100144901	1
